# Supplementary material for: Identification of a Radiosensitivity Molecular Signature Induced by Enzalutamide in Hormone-sensitive and Hormone-resistant Prostate Cancer Cells
Source: Sci Rep. 2019 Jun 20;9:8838. doi: 10.1038/s41598-019-44991-w (PMC6586860; doi:10.1038/s41598-019-44991-w)
Supplement: Supplementary file 2 — Supplementary Dataset S1 [file 41598_2019_44991_MOESM2_ESM.xlsx]

## Sheet: Feuil1
SYMBOL	GENENAME	LogFC (LNCaP_XRT_ENZA)	LogFC (LNCaP-XRT_ADT)	LogFC (LNCaP_XRT_ENZA_ADT)	AveExpr	P.Value	Adj.P.Val
NKX3-1	NK3 homeobox 1	-0.816277	-1.08493	-1.27746	10.7527	2.06207e-06	0.0560655
LAT	linker for activation of T-cells	1.04121	1.0511	0.555382	5.16498	1.12394e-05	0.0882011
ZMIZ1	zinc finger MIZ-type containing 1	-0.728167	-0.172157	-0.60854	8.72626	1.25132e-05	0.0882011
INSL6	insulin like 6	-0.781217	-0.830006	-0.604128	3.51256	1.31359e-05	0.0882011
CDH10	cadherin 10	0.382944	1.17199	0.885651	2.84321	1.69161e-05	0.0882011
SLC39A5	solute carrier family 39 member 5	0.0234377	-0.34792	-0.91459	4.7059	2.04884e-05	0.0882011
PTPRN2	protein tyrosine phosphatase, receptor type N2	0.622578	1.14308	0.919575	4.76549	2.2708e-05	0.0882011
LRFN1	leucine rich repeat and fibronectin type III domain containing 1	-0.287763	-0.602092	-0.862379	6.47846	3.00893e-05	0.0918935
SPDEF	SAM pointed domain containing ETS transcription factor	-0.289422	-0.406249	-0.509509	10.2788	3.04183e-05	0.0918935
TEX44	testis expressed 44	-0.408614	0.126298	-0.507741	5.72416	4.16079e-05	0.113128
NA	NA	-0.773358	-0.264028	-0.678088	3.84625	5.74785e-05	0.124898
PDE9A	phosphodiesterase 9A	-0.745697	-0.521251	-0.929103	8.71865	6.20593e-05	0.124898
MMEL1	membrane metalloendopeptidase like 1	-0.327117	-0.762936	-0.26198	6.29116	6.43723e-05	0.124898
OSBPL10	oxysterol binding protein like 10	1.07287	0.766263	1.02315	5.86796	6.78999e-05	0.124898
NA	NA	-0.445148	0.354025	-0.462334	3.29743	6.89053e-05	0.124898
SLC25A37	solute carrier family 25 member 37	-0.475345	-0.626902	-0.724227	8.65122	0.000105015	0.178453
KBTBD2	kelch repeat and BTB domain containing 2	0.622059	0.789132	0.546292	6.75793	0.000176887	0.281964
NA	NA	0.385525	0.834644	0.915871	4.62197	0.000186669	0.281964
LBH	limb bud and heart development	-0.651648	-0.34364	-0.698547	3.94002	0.000229284	0.315141
NA	NA	-0.00179367	0.582037	-0.341023	2.69758	0.000231815	0.315141
NAPEPLD	N-acyl phosphatidylethanolamine phospholipase D	0.3612	0.440745	0.695159	8.48977	0.000260561	0.337352
NA	NA	-0.399083	0.336125	-0.287478	3.76336	0.000288281	0.341518
TANK	TRAF family member associated NFKB activator	0.215932	0.162306	0.554127	8.18641	0.000289784	0.341518
LRRC74A	leucine rich repeat containing 74A	-0.29763	0.487164	0.0655838	4.96567	0.00032436	0.341518
FAM57A	family with sequence similarity 57 member A	-0.393322	-0.626676	-0.749663	7.89536	0.000324972	0.341518
CSDC2	cold shock domain containing C2	-0.455352	-0.701672	-0.436923	6.20057	0.000326583	0.341518
PRSS53	protease, serine 53	-0.43005	0.0751854	-0.605084	5.6177	0.000344057	0.346466
NA	NA	0.595099	0.103261	0.89001	2.63221	0.000379714	0.362792
NA	NA	0.51717	0.768356	0.403606	4.68181	0.000386956	0.362792
ZBTB16	zinc finger and BTB domain containing 16	-1.13612	-0.92021	-1.50034	7.16273	0.000428172	0.388052
ST8SIA6	ST8 alpha-N-acetyl-neuraminide alpha-2,8-sialyltransferase 6	-0.32082	0.0597641	-0.447729	3.45626	0.000478327	0.402992
DKFZp686K1684	uncharacterized LOC440034	0.0840153	0.482201	0.590308	3.90948	0.000504798	0.402992
NA	NA	0.1091	0.0551523	0.801369	3.12628	0.000560367	0.402992
NA	NA	-0.192161	-0.171976	0.488102	3.94119	0.000576049	0.402992
DUSP19	dual specificity phosphatase 19	0.734955	0.413671	1.02085	4.54898	0.000580784	0.402992
MAFG	MAF bZIP transcription factor G	-0.24659	0.306431	0.326255	6.45411	0.000586973	0.402992
SLC16A6	solute carrier family 16 member 6	-0.220599	-0.499439	-0.735372	8.29859	0.000594008	0.402992
CCDC30	coiled-coil domain containing 30	0.131074	-0.120673	0.95715	3.96328	0.000608731	0.402992
NA	NA	0.178481	0.913517	0.486947	3.13832	0.000609496	0.402992
MOCS1	molybdenum cofactor synthesis 1	-0.190151	-0.597227	-0.409242	8.28354	0.000635819	0.402992
CYP1A1	cytochrome P450 family 1 subfamily A member 1	0.188748	1.32264	1.50507	7.44095	0.000643511	0.402992
ARHGEF37	Rho guanine nucleotide exchange factor 37	-1.03739	0.0707252	-0.271513	4.43862	0.000646638	0.402992
TMPRSS4	transmembrane protease, serine 4	-0.652147	-0.629754	0.0347822	4.07927	0.000647611	0.402992
NA	NA	-0.327767	0.0558501	-0.77093	5.61802	0.000652163	0.402992
TNFRSF13C	TNF receptor superfamily member 13C	0.167949	-0.037934	-0.466309	5.7059	0.000672229	0.406161
HIST1H3E	histone cluster 1 H3 family member e	0.407079	-0.0581875	0.422853	6.85814	0.000744434	0.437088
ZNF669	zinc finger protein 669	0.331944	0.580358	0.35308	5.75856	0.000755568	0.437088
CXorf21	chromosome X open reading frame 21	0.555643	0.134321	0.054198	3.19749	0.000811147	0.458713
TAPT1	transmembrane anterior posterior transformation 1	0.407544	0.391208	0.435134	8.45811	0.000886848	0.458713
HES5	hes family bHLH transcription factor 5	-0.369109	-0.0539202	-0.649074	6.1716	0.000894862	0.458713
NA	NA	0.6916	-0.0220489	0.311846	3.53974	0.00089923	0.458713
PRSS12	protease, serine 12	0.0529012	0.737639	0.139644	4.29046	0.000909394	0.458713
WDR55	WD repeat domain 55	-0.148781	-0.0821889	-0.419069	9.47776	0.000915443	0.458713
TMEM254	transmembrane protein 254	0.242573	0.321521	0.341094	9.82598	0.000927886	0.458713
RGS4	regulator of G-protein signaling 4	0.250071	0.913223	0.172407	3.40356	0.000927921	0.458713
NA	NA	-0.452334	0.182154	-0.281835	10.2426	0.000966776	0.469387
OR10Q1	olfactory receptor family 10 subfamily Q member 1	-0.161995	0.341131	-0.29267	3.64951	0.000996848	0.472468
MMP1	matrix metallopeptidase 1	-0.293969	0.380271	0.436237	3.85979	0.00100788	0.472468
MAP3K19	mitogen-activated protein kinase kinase kinase 19	0.0512071	-0.150782	0.349779	3.36359	0.00105073	0.479691
NA	NA	-0.273055	0.132477	-0.669357	4.3645	0.00107357	0.479691
KCNMB1	potassium calcium-activated channel subfamily M regulatory beta subunit 1	0.688158	0.711525	0.829782	4.34133	0.00107621	0.479691
LAD1	ladinin 1	-0.189377	-0.295936	-0.463424	10.4948	0.00111441	0.488705
SLC27A5	solute carrier family 27 member 5	-0.388223	0.313368	0.142403	7.93668	0.00115312	0.490403
MAP3K5	mitogen-activated protein kinase kinase kinase 5	0.0325022	-0.244028	-0.660235	6.43939	0.00118152	0.490403
NA	NA	-0.591195	-0.839974	-0.891372	3.27523	0.00118694	0.490403
NA	NA	-0.700148	-0.756475	-0.3342	3.59254	0.00119043	0.490403
STK3	serine/threonine kinase 3	0.350003	0.29058	0.438118	9.30776	0.00122496	0.492958
INTU	inturned planar cell polarity protein	0.44176	0.665141	1.07777	5.2308	0.00123289	0.492958
LSP1	lymphocyte-specific protein 1	-0.773216	0.0819538	-0.194934	5.85613	0.00126654	0.494682
NA	NA	-0.764714	-0.322384	-0.640791	4.16319	0.00129192	0.494682
KIAA1551	KIAA1551	0.647356	0.327869	0.610657	6.26849	0.0013559	0.494682
PLEKHG3	pleckstrin homology and RhoGEF domain containing G3	-0.481693	0.0372198	-0.500563	6.27964	0.00135643	0.494682
WNT3	Wnt family member 3	-0.296823	-0.382927	-0.763826	4.60027	0.00135818	0.494682
NA	NA	-0.308615	0.638458	0.00115924	3.86964	0.00136395	0.494682
PHOX2A	paired like homeobox 2a	0.397697	-0.257105	-0.21016	3.71496	0.00138458	0.494682
SCN3A	sodium voltage-gated channel alpha subunit 3	-0.423035	-0.366592	0.00139348	4.23551	0.00142201	0.494682
NA	NA	-0.0158177	0.537125	0.0493353	5.19733	0.00143997	0.494682
NA	NA	0.169774	-0.464426	0.215492	3.74965	0.00144836	0.494682
KLF16	Kruppel like factor 16	-0.50101	-0.0355371	-0.554927	7.91619	0.00146412	0.494682
NA	NA	0.0187094	0.381388	-0.334852	4.02147	0.00148455	0.494682
CADM3	cell adhesion molecule 3	-0.225375	0.435516	0.123286	4.2838	0.00150907	0.494682
NA	NA	-0.112431	-0.421885	0.502197	4.22634	0.00151507	0.494682
PPP1R21	protein phosphatase 1 regulatory subunit 21	0.379943	0.671363	0.556966	6.65858	0.00152596	0.494682
NA	NA	0.0833346	-0.313154	0.480359	3.42892	0.00152831	0.494682
CHRNB3	cholinergic receptor nicotinic beta 3 subunit	-0.14259	0.396729	-0.200417	3.24576	0.00156295	0.499941
KAAG1	kidney associated antigen 1	-0.615171	-0.616783	-0.557289	4.01938	0.00170813	0.51012
DEFB126	defensin beta 126	0.0228796	0.579233	0.166332	2.86317	0.001718	0.51012
NA	NA	-0.234578	-0.328231	-0.64548	4.46276	0.00172882	0.51012
RHBDF2	rhomboid 5 homolog 2	-0.206736	-0.147703	-0.501646	8.3887	0.00177648	0.51012
G2E3	G2/M-phase specific E3 ubiquitin protein ligase	0.199312	-0.564549	-0.0858097	6.57059	0.0017906	0.51012
NA	NA	-0.351472	-0.0775079	-0.78006	5.9658	0.00180902	0.51012
NA	NA	-0.351472	-0.0775079	-0.78006	5.9658	0.00180902	0.51012
NA	NA	-0.351472	-0.0775079	-0.78006	5.9658	0.00180902	0.51012
NA	NA	-0.351472	-0.0775079	-0.78006	5.9658	0.00180902	0.51012
NA	NA	-0.351472	-0.0775079	-0.78006	5.9658	0.00180902	0.51012
GREB1	growth regulation by estrogen in breast cancer 1	-0.712475	-0.436501	-0.744154	6.83707	0.00182127	0.51012
ADGRE1	adhesion G protein-coupled receptor E1	-0.452562	-0.464792	0.0321057	3.04259	0.00184684	0.51012
OR51V1	olfactory receptor family 51 subfamily V member 1	-0.551758	-0.456727	-0.311833	2.76272	0.00185656	0.51012
DHX29	DExH-box helicase 29	0.268359	0.152966	0.342189	9.28952	0.00191443	0.51012
ZSCAN20	zinc finger and SCAN domain containing 20	0.44737	0.739581	0.434634	5.66027	0.0019171	0.51012
MAGEA1	MAGE family member A1	-0.438156	-0.166883	0.179741	8.24272	0.00192847	0.51012
NA	NA	0.380163	0.144959	0.447892	7.82632	0.00193843	0.51012
NA	NA	0.380163	0.144959	0.447892	7.82632	0.00193843	0.51012
NA	NA	0.36608	-0.37152	-0.0341559	3.12421	0.00195378	0.51012
NA	NA	0.243323	0.340273	1.0082	3.5478	0.00197001	0.51012
NA	NA	-0.260344	0.656491	-0.685912	7.37916	0.00203718	0.513944
NA	NA	0.344022	0.317538	0.402001	8.53582	0.00204149	0.513944
NA	NA	0.344022	0.317538	0.402001	8.53582	0.00204149	0.513944
C16orf96	chromosome 16 open reading frame 96	-0.0462964	-0.39158	0.241188	3.52565	0.00206628	0.515414
SLC45A3	solute carrier family 45 member 3	-1.02714	-1.00513	-1.38296	8.497	0.00208847	0.516214
OR4C12	olfactory receptor family 4 subfamily C member 12	0.182602	0.557852	-0.07692	3.70941	0.00213449	0.517401
GAL3ST3	galactose-3-O-sulfotransferase 3	-0.675949	-0.420791	-0.580332	5.62737	0.00214234	0.517401
NA	NA	-0.29567	-0.130754	0.367238	2.90713	0.00215037	0.517401
HOXC9	homeobox C9	0.0814016	0.546857	0.667976	7.55926	0.00221963	0.523976
C1orf116	chromosome 1 open reading frame 116	-0.578178	-0.552083	-0.83799	10.9608	0.00226028	0.523976
GAL3ST4	galactose-3-O-sulfotransferase 4	-0.0615859	0.52777	0.261904	4.67126	0.00226657	0.523976
NA	NA	-0.0719205	-0.648789	-0.596873	4.3347	0.00228176	0.523976
ACSM2B	acyl-CoA synthetase medium-chain family member 2B	0.0193967	0.851063	0.40121	4.32607	0.00233464	0.523976
NA	NA	0.121055	-0.456894	-0.526184	6.67258	0.00238227	0.523976
NA	NA	-0.000378733	1.18626	0.481182	3.47417	0.00239682	0.523976
SPATC1	spermatogenesis and centriole associated 1	0.244451	0.530684	0.268214	4.92502	0.00241959	0.523976
NA	NA	-0.663198	-0.242397	-0.583627	4.07188	0.00242985	0.523976
GCA	grancalcin	0.38259	0.466337	0.438969	7.51848	0.00244295	0.523976
CNTNAP4	contactin associated protein like 4	0.63031	0.360436	0.697488	6.49376	0.00246275	0.523976
NA	NA	-0.300722	0.349434	-0.458097	5.58978	0.0024808	0.523976
GNAI1	G protein subunit alpha i1	0.350732	0.553184	0.284451	9.22694	0.00248402	0.523976
ANKS1B	ankyrin repeat and sterile alpha motif domain containing 1B	-0.111376	0.0242065	0.586838	5.61738	0.00249563	0.523976
CLRN1	clarin 1	0.397291	0.159782	0.545741	3.9015	0.00253461	0.523976
SPRED1	sprouty related EVH1 domain containing 1	0.0733468	0.502602	0.243602	6.97242	0.00253534	0.523976
ZNF728	zinc finger protein 728	0.534774	0.213653	0.612531	7.41189	0.00254306	0.523976
TOX	thymocyte selection associated high mobility group box	0.278889	-0.403666	0.0835273	4.58125	0.00259991	0.523976
GCLC	glutamate-cysteine ligase catalytic subunit	0.539828	0.663883	0.707093	8.08575	0.00260642	0.523976
NA	NA	-0.0784133	0.584673	0.12376	4.9397	0.00263812	0.523976
LTK	leukocyte receptor tyrosine kinase	-0.0850742	0.427397	-0.214353	4.72868	0.00269284	0.523976
NA	NA	-0.127292	0.17183	0.506922	2.70566	0.00269416	0.523976
TAS2R13	taste 2 receptor member 13	-0.127292	0.17183	0.506922	2.70566	0.00269416	0.523976
NA	NA	0.100112	0.710752	0.0778341	4.16867	0.0027289	0.523976
PKP3	plakophilin 3	-0.395154	-0.743848	-0.713437	7.80639	0.00274032	0.523976
DMAP1	DNA methyltransferase 1 associated protein 1	0.250378	-0.149145	-0.0917092	8.54599	0.00274689	0.523976
LOC388282	uncharacterized LOC388282	0.285687	0.550888	0.66744	4.96517	0.0027807	0.523976
ALDH3A1	aldehyde dehydrogenase 3 family member A1	0.756624	0.800646	0.988114	5.71471	0.00279103	0.523976
IL18	interleukin 18	0.385032	0.389599	0.567608	3.02599	0.00282872	0.523976
NCBP2-AS2	NCBP2 antisense RNA 2 (head to head)	-0.152497	-0.0906732	-0.477529	8.38119	0.00286785	0.523976
TPO	thyroid peroxidase	-0.0599658	0.803017	0.168318	5.15006	0.00287657	0.523976
OBSCN	obscurin, cytoskeletal calmodulin and titin-interacting RhoGEF	-0.139932	0.746979	-0.237398	4.49185	0.00292507	0.523976
MTRNR2L4	MT-RNR2-like 4	-0.0641378	-0.129309	0.285529	2.70937	0.00293243	0.523976
HOXA-AS3	HOXA cluster antisense RNA 3	0.383712	0.868829	0.389744	5.51566	0.00293539	0.523976
ALDH1B1	aldehyde dehydrogenase 1 family member B1	-0.143619	-0.296803	-0.410997	9.94543	0.00293599	0.523976
SLC35G6	solute carrier family 35 member G6	-0.583062	0.415354	-0.234024	3.94834	0.00294323	0.523976
CES5A	carboxylesterase 5A	-0.651433	0.0325697	-0.319089	3.39764	0.00294368	0.523976
NA	NA	-0.175956	-0.170431	-0.471452	7.94836	0.0029495	0.523976
CACNA1F	calcium voltage-gated channel subunit alpha1 F	0.47222	0.218298	0.49518	4.40685	0.00296608	0.523976
NA	NA	0.265423	-0.0212633	0.603239	2.75102	0.00296767	0.523976
NEURL1B	neuralized E3 ubiquitin protein ligase 1B	-0.452119	0.182553	-0.114922	6.07812	0.00298318	0.523976
TSEN54	tRNA splicing endonuclease subunit 54	-0.171381	-0.214234	-0.589675	7.35756	0.0029871	0.523976
NA	NA	-0.0403591	-0.717877	-0.294975	9.21525	0.00301055	0.524705
NA	NA	-0.0479684	-0.38601	0.295822	5.0715	0.00304233	0.526866
KLK2	kallikrein related peptidase 2	-0.686116	-0.642288	-0.706366	9.95145	0.00311748	0.536463
PERM1	PPARGC1 and ESRR induced regulator, muscle 1	-0.117738	0.415056	-0.503076	5.32055	0.00316762	0.541662
NA	NA	0.867204	0.35101	0.532397	4.46023	0.00319694	0.543261
ALDOB	aldolase, fructose-bisphosphate B	-0.157715	-0.192782	0.466452	4.4596	0.0032527	0.549302
SLC2A4RG	SLC2A4 regulator	-0.107815	-0.613356	-0.222418	8.07824	0.00331208	0.555878
NA	NA	0.135133	0.52657	0.495092	6.35989	0.0033554	0.559183
LAT2	linker for activation of T-cells family member 2	0.27891	0.640004	0.516274	4.67117	0.00340289	0.559183
ZNF440	zinc finger protein 440	0.205415	-0.136324	0.60152	7.0105	0.00341296	0.559183
SNAI1	snail family transcriptional repressor 1	-0.312317	-0.436272	-0.881382	7.13347	0.00344368	0.559183
PRAMEF20	PRAME family member 20	-0.476771	0.304279	-0.0409352	3.55706	0.00346024	0.559183
GPIHBP1	glycosylphosphatidylinositol anchored high density lipoprotein binding protein 1	0.311757	0.390893	-0.202291	4.52782	0.00346063	0.559183
MN1	MN1 proto-oncogene, transcriptional regulator	0.0278053	-0.443287	-0.405099	5.33688	0.00347574	0.559183
TLR6	toll like receptor 6	0.743715	0.392309	0.0712489	3.29152	0.00354688	0.567272
NA	NA	0.337684	-0.112969	0.0949876	11.3699	0.00361957	0.575512
NA	NA	0.887845	-0.232012	0.32741	3.52987	0.00365763	0.577502
NA	NA	0.0237982	-1.91949	0.219491	6.45775	0.00367457	0.577502
C9	complement C9	-0.0145149	0.499671	0.0932835	2.74107	0.00378986	0.592198
LOC100129940	uncharacterized LOC100129940	0.408937	0.522314	0.406277	4.54247	0.00390183	0.606211
TNIP1	TNFAIP3 interacting protein 1	-0.200577	0.0775929	-0.278406	7.79989	0.0039712	0.609514
NA	NA	0.10065	0.324311	-0.325109	3.33214	0.00398991	0.609514
TRAF2	TNF receptor associated factor 2	-0.141392	-0.44377	-0.195207	8.11449	0.00404075	0.609514
TSPAN9	tetraspanin 9	-0.0110302	0.341566	0.328453	8.72293	0.00404463	0.609514
NA	NA	-0.593618	-0.51402	-0.522515	2.18298	0.00405876	0.609514
NA	NA	0.158931	-0.170201	0.22109	7.7415	0.00407093	0.609514
CCDC51	coiled-coil domain containing 51	-0.131773	-0.338452	-0.602583	7.63959	0.00408546	0.609514
C2orf71	chromosome 2 open reading frame 71	-0.318191	0.570626	-0.0269269	4.46802	0.00410243	0.609514
WI2-2373I1.2	forkhead box L1-like	-0.0355688	-0.521458	-0.101888	5.39557	0.00414553	0.61257
NA	NA	-0.190575	0.274316	0.336294	3.24621	0.00426738	0.625955
ABTB2	ankyrin repeat and BTB domain containing 2	0.666587	0.361174	0.531989	7.02716	0.00428216	0.625955
NA	NA	0.499718	0.0858996	0.742311	6.35713	0.00441045	0.633329
SYNRG	synergin gamma	0.198801	-0.00611876	0.299776	9.23919	0.00443346	0.633329
KLRG2	killer cell lectin like receptor G2	-0.20093	-0.629673	-0.0462649	6.41587	0.00446173	0.633329
CATSPERE	catsper channel auxiliary subunit epsilon	0.175853	-0.478321	0.00920058	4.59047	0.00447174	0.633329
CHST9	carbohydrate sulfotransferase 9	0.399347	-0.170438	0.172549	3.92077	0.00448111	0.633329
TIGD5	tigger transposable element derived 5	0.140901	-0.0490021	-0.624664	5.81295	0.00450744	0.633329
TSKU	tsukushi, small leucine rich proteoglycan	-0.36639	-0.0705594	-0.400731	9.04667	0.00452203	0.633329
NA	NA	-0.173544	-1.363	-0.665879	4.31015	0.00454513	0.633329
AMY1B	amylase, alpha 1B (salivary)	0.517182	0.276797	0.175707	3.41639	0.00455539	0.633329
TARP	TCR gamma alternate reading frame protein	-0.844184	-0.194945	-0.212797	4.9411	0.00456554	0.633329
RNF125	ring finger protein 125	0.632033	0.752458	0.483114	5.84156	0.0046657	0.640753
NA	NA	0.555594	0.254335	0.591412	3.1195	0.00466619	0.640753
NA	NA	-0.140063	0.230489	-0.480084	6.09038	0.00472883	0.643348
WNT2B	Wnt family member 2B	0.335368	0.86404	0.630082	3.93258	0.00475108	0.643348
PAG1	phosphoprotein membrane anchor with glycosphingolipid microdomains 1	0.594606	0.06098	0.444443	7.44592	0.00475607	0.643348
PPARGC1B	PPARG coactivator 1 beta	-0.174204	-0.202466	-0.643115	6.37695	0.00485243	0.650994
IL21	interleukin 21	-0.320057	0.336823	-0.00419375	3.6478	0.00489328	0.650994
RBM48	RNA binding motif protein 48	0.305516	0.0443191	0.37953	7.57222	0.00489606	0.650994
HAPLN2	hyaluronan and proteoglycan link protein 2	-0.335112	-0.569852	-0.115107	4.99729	0.00493061	0.650994
DCN	decorin	-0.100612	0.559873	-0.0781436	5.20814	0.00493691	0.650994
KIF21B	kinesin family member 21B	-0.146974	-0.695242	-0.0823494	5.45844	0.00496035	0.650994
CRADD	CASP2 and RIPK1 domain containing adaptor with death domain	-0.283765	-0.476544	-0.0930651	7.72495	0.00499267	0.650994
SLC7A8	solute carrier family 7 member 8	0.0474589	0.302103	0.117334	10.536	0.00500415	0.650994
TSGA10IP	testis specific 10 interacting protein	0.314991	0.732104	0.290171	5.01991	0.00513039	0.655403
FAM155A	family with sequence similarity 155 member A	-0.199649	-0.539813	0.145627	5.35273	0.0051467	0.655403
UBAP1L	ubiquitin associated protein 1 like	0.50223	-0.162061	-0.378476	4.20364	0.00515679	0.655403
TRPM5	transient receptor potential cation channel subfamily M member 5	-0.58529	-0.570944	-0.243075	4.4509	0.00516308	0.655403
NA	NA	-0.41456	-0.535325	-0.585999	7.10576	0.00520951	0.655403
NA	NA	0.288823	0.184686	0.691054	2.74727	0.00521689	0.655403
NA	NA	0.212501	-0.399037	0.0461252	4.31473	0.00522959	0.655403
HS6ST3	heparan sulfate 6-O-sulfotransferase 3	0.361228	-0.276151	0.106639	5.37225	0.00524594	0.655403
C19orf71	chromosome 19 open reading frame 71	-0.466241	0.402041	-0.00700039	5.62692	0.00527871	0.655403
APOM	apolipoprotein M	-0.263166	0.245868	0.296681	4.77852	0.00533667	0.655403
SGMS1	sphingomyelin synthase 1	0.21448	0.191606	0.381378	9.19162	0.00535239	0.655403
NCOA7	nuclear receptor coactivator 7	0.497561	0.207682	0.526225	7.59056	0.00537488	0.655403
KCNH7	potassium voltage-gated channel subfamily H member 7	0.176983	0.194708	0.738328	3.83859	0.00538154	0.655403
NA	NA	-0.0261996	0.574223	0.497073	2.64035	0.00541802	0.655403
NMBR	neuromedin B receptor	-0.469117	0.32121	-0.093871	4.46538	0.00548715	0.655403
NA	NA	-0.123585	-0.227583	-0.409335	7.27804	0.00552085	0.655403
TBX6	T-box 6	0.00166413	-0.547958	-0.328897	5.17471	0.00552766	0.655403
NSUN3	NOP2/Sun RNA methyltransferase family member 3	0.181397	-0.032204	-0.290749	7.66182	0.00552996	0.655403
NA	NA	-0.132928	-0.61556	-0.351806	8.32384	0.00553576	0.655403
C19orf57	chromosome 19 open reading frame 57	0.511349	-0.12809	0.381456	4.7009	0.00556845	0.655403
NA	NA	-0.0241618	-0.31756	0.156439	5.23292	0.00558789	0.655403
AIF1	allograft inflammatory factor 1	-0.331261	-0.659294	-0.414375	3.33087	0.00560161	0.655403
PHLDB3	pleckstrin homology like domain family B member 3	-0.365704	0.146606	-0.396647	5.99826	0.00560467	0.655403
NA	NA	0.331907	-0.0683265	0.466609	4.23326	0.00561657	0.655403
SPATA31D1	SPATA31 subfamily D member 1	-0.0806438	-0.354234	0.225887	5.19113	0.0056741	0.658702
NA	NA	-0.530683	0.183254	-0.291858	2.83574	0.00569396	0.658702
ZNF429	zinc finger protein 429	0.245434	0.418247	0.471175	7.8238	0.00571752	0.658702
SBK3	SH3 domain binding kinase family member 3	-0.493278	0.276436	-0.124677	4.54072	0.00582597	0.667648
HTR1B	5-hydroxytryptamine receptor 1B	-0.691921	-0.502661	-0.321168	4.14107	0.00586633	0.667648
SMURF1	SMAD specific E3 ubiquitin protein ligase 1	-0.097979	-0.410537	-0.20393	8.0763	0.00589009	0.667648
LPAR3	lysophosphatidic acid receptor 3	-0.43658	-0.421411	-0.559838	8.76533	0.0058934	0.667648
IQGAP2	IQ motif containing GTPase activating protein 2	-0.661048	-0.852952	-0.547189	6.22033	0.00596707	0.671419
ZNF326	zinc finger protein 326	-0.191191	-0.10765	-0.491915	8.7479	0.00597607	0.671419
MARVELD2	MARVEL domain containing 2	0.255306	0.199466	0.374811	9.9495	0.00603021	0.674714
GTF3C3	general transcription factor IIIC subunit 3	0.262112	0.0742453	0.379353	7.92025	0.00614131	0.683408
AKR1C8P	aldo-keto reductase family 1 member C8, pseudogene	0.41731	-0.178933	0.158903	4.52589	0.00615819	0.683408
PDGFC	platelet derived growth factor C	0.468626	0.0886394	0.3279	4.56517	0.00625568	0.691404
SEMA5A	semaphorin 5A	0.441419	0.509597	0.530519	4.36515	0.00628532	0.691404
LOC401357	uncharacterized LOC401357	-0.0268861	-0.418234	0.180664	4.71853	0.00630653	0.691404
NR2E3	nuclear receptor subfamily 2 group E member 3	0.100951	0.677126	0.268414	4.95653	0.00635722	0.694162
LINC00092	long intergenic non-protein coding RNA 92	-0.366798	-0.013946	-0.748985	3.62959	0.00641817	0.696245
NA	NA	0.0542974	-0.296055	-0.0637876	8.88169	0.00642751	0.696245
RASSF3	Ras association domain family member 3	-0.311668	-0.464964	-0.493394	9.23797	0.00645876	0.696854
OR5B17	olfactory receptor family 5 subfamily B member 17	-0.0555712	0.131602	0.411807	3.2244	0.00649601	0.698102
NA	NA	-0.484085	0.27599	-0.290219	5.34535	0.00656197	0.69976
TAS2R14	taste 2 receptor member 14	-0.332288	-0.45013	0.637041	4.17294	0.00658755	0.69976
ZCWPW1	zinc finger CW-type and PWWP domain containing 1	-0.296888	0.0899626	0.336468	4.61289	0.00660174	0.69976
NA	NA	-0.0779212	0.189121	0.502265	3.00732	0.00661913	0.69976
BARHL2	BarH like homeobox 2	0.418858	-0.150149	0.0192765	4.97289	0.00664376	0.69976
NA	NA	0.463391	0.765592	-0.303452	3.1313	0.00668582	0.69976
YDJC	YdjC homolog (bacterial)	-0.150181	-0.336908	-0.565024	8.61668	0.00675318	0.69976
PODN	podocan	-0.399191	-0.602951	-0.271112	5.74269	0.00676208	0.69976
EID1	EP300 interacting inhibitor of differentiation 1	-0.0330539	-0.109762	-0.272957	11.8747	0.00687089	0.69976
RELB	RELB proto-oncogene, NF-kB subunit	-0.515576	0.0950549	0.270096	5.0359	0.00690087	0.69976
SEC22A	SEC22 homolog A, vesicle trafficking protein	0.154011	0.242033	0.422535	8.5273	0.00691211	0.69976
TEK	TEK receptor tyrosine kinase	-0.495247	-0.209399	-0.39599	3.0879	0.00694451	0.69976
PRKAR1A	protein kinase cAMP-dependent type I regulatory subunit alpha	0.0338206	-0.422967	-0.173368	9.9581	0.00699062	0.69976
NA	NA	-0.0457164	0.0769615	-0.66674	8.52787	0.00699782	0.69976
PDILT	protein disulfide isomerase like, testis expressed	-0.0853204	0.400337	0.13032	5.21992	0.00701213	0.69976
NA	NA	0.495302	-0.126265	-0.10562	3.8445	0.00703524	0.69976
NA	NA	0.495302	-0.126265	-0.10562	3.8445	0.00703524	0.69976
NA	NA	0.495302	-0.126265	-0.10562	3.8445	0.00703524	0.69976
DRGX	dorsal root ganglia homeobox	-0.249245	0.442799	-0.403519	5.17966	0.00706405	0.69976
PDE11A	phosphodiesterase 11A	0.0964939	-0.41696	-0.149029	3.35526	0.00708336	0.69976
NA	NA	0.60262	0.596823	0.627041	4.10165	0.00716014	0.69976
TRPC1	transient receptor potential cation channel subfamily C member 1	0.226589	0.629166	0.723621	3.82398	0.00717491	0.69976
BOLL	boule homolog, RNA binding protein	0.419195	0.141342	0.392022	3.45378	0.00719216	0.69976
ENDOD1	endonuclease domain containing 1	-0.380684	-0.422997	-0.755021	8.32941	0.00722754	0.69976
TRIM49	tripartite motif containing 49	0.55591	0.906467	-0.103401	4.96303	0.00725358	0.69976
PEX26	peroxisomal biogenesis factor 26	-0.277111	-0.0766475	-0.334692	8.47313	0.00728233	0.69976
PCDHB3	protocadherin beta 3	0.243458	0.72636	0.306081	4.2629	0.00729444	0.69976
LCE6A	late cornified envelope 6A	-0.0166368	0.513676	0.017435	4.55125	0.00729938	0.69976
NA	NA	-0.215967	-0.586551	0.0926956	3.83371	0.00732532	0.69976
SHD	Src homology 2 domain containing transforming protein D	-0.289874	-0.266438	0.228256	5.92963	0.00739936	0.69976
NA	NA	0.448373	-0.230397	0.0748489	6.02281	0.00740226	0.69976
NIPBL	NIPBL, cohesin loading factor	0.171481	0.448064	0.462769	8.14564	0.00740278	0.69976
ID1	inhibitor of DNA binding 1, HLH protein	-0.399601	-0.839044	-1.69257	7.37826	0.00741497	0.69976
LACC1	laccase domain containing 1	-0.167332	0.401966	-0.0966882	5.47785	0.00742335	0.69976
NA	NA	0.208189	0.0933986	0.457128	3.57733	0.00744166	0.69976
NA	NA	0.123709	-0.197067	0.417718	3.61197	0.007451	0.69976
TEAD4	TEA domain transcription factor 4	-0.21184	-0.481793	-0.577167	6.83243	0.00747963	0.69976
NLRP4	NLR family pyrin domain containing 4	0.143411	-0.146171	0.533022	3.15659	0.00748943	0.69976
NA	NA	-0.289884	0.484276	-0.401776	4.54653	0.00756382	0.700557
METTL12	methyltransferase like 12	-0.33933	-0.195269	-0.480812	8.10067	0.00760094	0.700557
NA	NA	0.000473889	-1.0396	-0.357461	4.78939	0.00767745	0.700557
WDR17	WD repeat domain 17	0.180889	-0.0775354	0.420357	3.34898	0.00767955	0.700557
GLYATL3	glycine-N-acyltransferase like 3	0.232657	0.545122	0.454316	3.0874	0.00768627	0.700557
NA	NA	-0.73111	-0.87514	-0.422544	2.74612	0.0076914	0.700557
LETM2	leucine zipper and EF-hand containing transmembrane protein 2	-0.457929	-0.167723	-0.485466	4.55281	0.00771734	0.700557
CCDC171	coiled-coil domain containing 171	0.0691887	-0.580988	-0.211466	4.1479	0.00775781	0.700557
LRRC18	leucine rich repeat containing 18	0.238933	-0.105051	0.409721	3.57336	0.00778413	0.700557
TRAF7	TNF receptor associated factor 7	-0.107709	-0.384758	-0.296891	8.56061	0.00778722	0.700557
SPG7	SPG7, paraplegin matrix AAA peptidase subunit	-0.0995401	-0.162114	-0.498491	7.4504	0.00779742	0.700557
ZIC4	Zic family member 4	0.0387328	-0.0513893	0.35236	5.61737	0.00780852	0.700557
FAM90A1	family with sequence similarity 90 member A1	0.0135962	0.469443	0.420762	5.1254	0.00783293	0.700557
NA	NA	-0.0922395	-0.479493	-0.317879	8.50831	0.00793466	0.707329
NA	NA	0.387579	-0.17637	0.159215	10.0362	0.00810613	0.717766
NA	NA	0.0171405	-0.29557	0.00943063	12.4227	0.00812727	0.717766
MAN1B1	mannosidase alpha class 1B member 1	-0.426733	-0.510712	-0.422425	7.26522	0.00821078	0.717766
NA	NA	-0.784846	-0.768592	-0.20136	4.61196	0.00822147	0.717766
ELMSAN1	ELM2 and Myb/SANT domain containing 1	-0.285853	-0.542955	-0.260961	7.29008	0.00822278	0.717766
CCDC140	coiled-coil domain containing 140	0.24491	0.489405	-0.220381	3.77652	0.00822412	0.717766
NELFE	negative elongation factor complex member E	-0.42878	-0.334672	-0.354139	7.5143	0.00825611	0.717766
CYP1A2	cytochrome P450 family 1 subfamily A member 2	0.72598	1.27583	2.00683	7.04701	0.00829164	0.717766
NR4A3	nuclear receptor subfamily 4 group A member 3	-0.23637	0.193789	-0.274336	2.89879	0.00830642	0.717766
NA	NA	0.364333	0.274711	0.369957	7.32573	0.00832688	0.717766
SCAPER	S-phase cyclin A associated protein in the ER	0.0649488	-0.558713	0.143439	6.67835	0.00834213	0.717766
LEP	leptin	0.645017	-0.0251418	0.452978	4.80641	0.00848488	0.727746
SP140	SP140 nuclear body protein	0.553658	0.561699	0.266208	3.37067	0.00853141	0.728829
NA	NA	-0.0270566	-0.598548	-0.450073	2.73392	0.00857191	0.728829
MYOG	myogenin	-0.84766	-0.462572	-0.496871	4.84759	0.00858258	0.728829
NA	NA	-0.276809	-0.986187	-0.288214	8.02259	0.00860474	0.728829
NA	NA	-0.0124453	-0.413308	-0.14238	6.31366	0.00865806	0.731068
NA	NA	1.04479	0.434451	0.595762	4.88293	0.00870332	0.732556
C1orf158	chromosome 1 open reading frame 158	0.590189	0.319451	0.824731	4.76727	0.00874173	0.732556
DPP4	dipeptidyl peptidase 4	-0.450958	-0.206103	-0.328317	6.7689	0.0087984	0.732556
ASTN1	astrotactin 1	0.291426	0.166301	0.498497	4.70126	0.00884291	0.732556
NA	NA	-0.4695	-0.0733973	-0.130031	7.11742	0.00888009	0.732556
TEC	tec protein tyrosine kinase	0.347728	0.94837	0.660193	5.88235	0.00892107	0.732556
FAM174B	family with sequence similarity 174 member B	-0.481761	-0.422199	-0.513314	8.98639	0.00892668	0.732556
NA	NA	0.0821345	-0.054614	0.407882	2.39559	0.00896499	0.732556
RNLS	renalase, FAD dependent amine oxidase	-0.446072	-0.157558	-0.368169	4.65423	0.00899063	0.732556
MYOT	myotilin	0.101963	0.579867	0.149541	2.66852	0.00904773	0.732556
MRPS34	mitochondrial ribosomal protein S34	-0.104512	-0.346062	-0.181671	9.79882	0.00907	0.732556
GRP	gastrin releasing peptide	-0.42915	-0.310031	-0.544842	4.86333	0.00908123	0.732556
NA	NA	0.204308	-0.18827	-0.438797	5.67626	0.00909634	0.732556
PLLP	plasmolipin	-0.235327	0.226056	-0.0279258	8.55907	0.00912586	0.732556
SLC38A6	solute carrier family 38 member 6	0.406356	0.0947135	0.415503	7.81653	0.00912599	0.732556
NA	NA	-0.917081	-1.7968	-0.033683	5.90917	0.00913018	0.732556
KANK4	KN motif and ankyrin repeat domains 4	0.138873	-0.499111	0.0472726	4.56711	0.00918743	0.732556
CDYL	chromodomain Y like	0.119467	0.159587	-0.240605	7.53259	0.00919619	0.732556
FOXN3	forkhead box N3	0.325974	0.632458	0.241554	6.71169	0.00920558	0.732556
NA	NA	-0.338992	-0.814923	-0.654282	9.43124	0.00924401	0.732556
TNFRSF13B	TNF receptor superfamily member 13B	-0.108727	0.476243	0.303765	6.33102	0.00925461	0.732556
MVP	major vault protein	0.156313	-0.339426	0.405949	3.72581	0.00926842	0.732556
NPHP3	nephrocystin 3	0.545983	0.307695	0.239639	5.88345	0.00931464	0.734075
NA	NA	0.656705	0.261617	-0.0300724	3.83276	0.00940579	0.737651
SLITRK4	SLIT and NTRK like family member 4	-0.434147	-0.56376	-0.32917	2.96552	0.00943828	0.737651
AMY1C	amylase, alpha 1C (salivary)	0.552006	0.442426	0.296629	3.88845	0.00944142	0.737651
NA	NA	0.00580834	-0.295081	0.296069	4.89052	0.00947439	0.738107
CPA5	carboxypeptidase A5	0.0399794	-0.579235	-0.092472	3.76691	0.00959931	0.745701
BMP7	bone morphogenetic protein 7	0.575324	0.779156	0.100222	6.1191	0.00966271	0.746319
IGF1	insulin like growth factor 1	-0.467372	-0.65905	-0.338956	7.26794	0.00968347	0.746319
NA	NA	-0.387124	-0.598757	-0.468735	7.6722	0.00973123	0.746319
NA	NA	0.252048	0.534078	0.0109985	5.58518	0.00973576	0.746319
ANKRD66	ankyrin repeat domain 66	-0.0700198	-0.262642	0.238501	5.32535	0.0097445	0.746319
SLC23A3	solute carrier family 23 member 3	-0.136346	0.476121	-0.0195262	4.41387	0.00980491	0.748112
NA	NA	-0.298973	0.522847	0.225725	2.43724	0.00985868	0.748112
LINC01620	long intergenic non-protein coding RNA 1620	0.408128	0.0364302	-0.0180653	3.46849	0.00986631	0.748112
TGM1	transglutaminase 1	-0.684061	-0.45974	-0.597287	5.81472	0.00987797	0.748112
EPPIN	epididymal peptidase inhibitor	0.417864	0.0463974	0.605535	3.69743	0.00996691	0.750481
EEF2K	eukaryotic elongation factor 2 kinase	-0.265925	-0.443732	-0.525875	7.08821	0.00999581	0.750481
PYCARD-AS1	PYCARD antisense RNA 1	-0.249216	-0.489307	-0.449625	3.09742	0.0100233	0.750481
EVI2A	ecotropic viral integration site 2A	0.432939	0.171841	0.346614	3.35772	0.0100887	0.750481
C10orf88	chromosome 10 open reading frame 88	0.0340466	0.335313	0.186256	7.64532	0.0101106	0.750481
CLDN25	claudin 25	-0.210188	0.664891	-0.132176	4.195	0.0101122	0.750481
PSG4	pregnancy specific beta-1-glycoprotein 4	-0.141681	0.60158	0.181494	4.80611	0.0101204	0.750481
SRPK2	SRSF protein kinase 2	-0.118364	-0.320038	0.0202831	8.05336	0.0101301	0.750481
HRH4	histamine receptor H4	0.141409	0.465285	0.447043	2.56944	0.0101711	0.751368
ADCY5	adenylate cyclase 5	-0.630875	-0.334473	-0.174673	4.51509	0.0102416	0.751368
MYBPC3	myosin binding protein C, cardiac	-0.114917	-0.643395	-0.195012	4.54693	0.0102464	0.751368
LOC100652768	uncharacterized LOC100652768	-0.275742	-0.408706	-0.757736	5.68545	0.0102526	0.751368
LRP4	LDL receptor related protein 4	-0.00413688	-0.200169	0.238234	3.93841	0.0103034	0.753063
SLC27A6	solute carrier family 27 member 6	0.568461	0.213264	0.401945	3.32325	0.0103474	0.753504
TCF24	transcription factor 24	0.290298	-0.231147	0.0625784	3.09076	0.0103951	0.753504
PDIK1L	PDLIM1 interacting kinase 1 like	0.579926	0.508516	0.446917	6.45241	0.0104112	0.753504
ADAMTS3	ADAM metallopeptidase with thrombospondin type 1 motif 3	0.501623	0.289524	0.46009	4.28745	0.0104762	0.753504
SLC25A33	solute carrier family 25 member 33	-0.275684	-0.160445	-0.348601	10.1143	0.0104837	0.753504
REG3A	regenerating family member 3 alpha	0.358667	0.215118	0.679475	3.88994	0.0105234	0.753504
NA	NA	0.224949	0.343847	0.318866	6.54834	0.0105256	0.753504
NA	NA	-0.40243	0.540587	0.0215372	4.81341	0.0105514	0.753504
MRGPRG	MAS related GPR family member G	-0.313576	0.383074	-0.123648	4.7689	0.0105849	0.753504
NPY5R	neuropeptide Y receptor Y5	0.239268	0.673368	0.536064	3.27186	0.010617	0.753504
CIDEB	cell death-inducing DFFA-like effector b	-0.233975	-0.0231561	-0.569328	8.15047	0.0106322	0.753504
SYT2	synaptotagmin 2	-0.497091	-0.444818	-0.688908	5.14725	0.010686	0.753504
MRPL17	mitochondrial ribosomal protein L17	-0.290106	-0.278817	-0.327703	10.7804	0.0107349	0.753504
NLRP2	NLR family pyrin domain containing 2	0.302752	-0.161486	0.239002	6.97577	0.0107861	0.753504
SLC35F2	solute carrier family 35 member F2	-0.234466	-0.296587	-0.498207	9.1444	0.0108029	0.753504
ANKRD62	ankyrin repeat domain 62	0.62329	0.796305	0.6621	4.34064	0.0108049	0.753504
C14orf132	chromosome 14 open reading frame 132	0.403955	-0.285978	-0.482009	5.53865	0.0108126	0.753504
CHIC1	cysteine rich hydrophobic domain 1	0.656164	0.15177	0.360417	6.03243	0.010911	0.753504
NA	NA	-0.0470513	0.399375	-0.152714	4.13083	0.0109202	0.753504
TRIM60	tripartite motif containing 60	-0.0328029	-0.0794849	0.344895	3.47766	0.0109236	0.753504
AKAP6	A-kinase anchoring protein 6	0.483599	0.496145	0.79171	5.47095	0.0109247	0.753504
CFHR2	complement factor H related 2	0.0246071	0.233188	0.52295	3.05838	0.0109328	0.753504
ANKRD54	ankyrin repeat domain 54	-0.138974	-0.469322	-0.256758	8.40925	0.0109517	0.753504
ZNF417	zinc finger protein 417	0.30082	0.404513	0.332159	8.51305	0.0109746	0.753504
NA	NA	0.315145	0.128653	0.553285	3.93477	0.0110654	0.753954
THAP2	THAP domain containing 2	-0.0155483	0.401287	0.502084	3.1742	0.0110873	0.753954
ADIG	adipogenin	0.229733	0.602428	0.384168	4.1038	0.0110999	0.753954
MYH4	myosin heavy chain 4	0.0213892	0.485704	0.160913	2.89954	0.0111147	0.753954
FHDC1	FH2 domain containing 1	-0.542956	-0.276779	-0.784925	7.07242	0.0111358	0.753954
RBMY1F	RNA binding motif protein, Y-linked, family 1, member F	-0.0718915	0.439861	0.18255	2.80932	0.0111702	0.753954
CBLC	Cbl proto-oncogene C	-0.442043	-0.266196	-0.518851	6.17937	0.0111752	0.753954
UPF2	UPF2 regulator of nonsense transcripts homolog (yeast)	0.0793639	0.457562	0.270814	7.94178	0.0112813	0.759226
SLU7	SLU7 homolog, splicing factor	0.226301	0.0125563	0.347595	7.87182	0.0113537	0.761533
NA	NA	-0.297743	-0.523481	-0.473072	7.70458	0.0113952	0.761533
SAXO1	stabilizer of axonemal microtubules 1	0.3174	0.51501	0.0995742	3.96728	0.0114223	0.761533
RGP1	RGP1 homolog, RAB6A GEF complex partner 1	0.190607	0.236484	0.263396	9.18824	0.0114592	0.761533
CHL1	cell adhesion molecule L1 like	0.254397	-0.275443	0.0929113	3.10921	0.011472	0.761533
NA	NA	-0.330545	0.440298	-0.128324	4.07719	0.0115103	0.761533
PTPN22	protein tyrosine phosphatase, non-receptor type 22	-0.50053	-0.114034	-0.327254	2.83163	0.0115507	0.761533
SWAP70	SWAP switching B-cell complex subunit 70	0.664227	0.57715	0.426577	6.67784	0.0116059	0.761533
NA	NA	-0.369036	-0.519823	-0.468513	7.66662	0.0116237	0.761533
NA	NA	-0.369036	-0.519823	-0.468513	7.66662	0.0116237	0.761533
NA	NA	-0.369036	-0.519823	-0.468513	7.66662	0.0116237	0.761533
NA	NA	-0.123181	0.662221	0.505432	4.9207	0.0116738	0.762711
NA	NA	0.543148	0.0601306	0.717285	3.7918	0.0116978	0.762711
NA	NA	-0.0977032	-0.200597	0.36781	3.95882	0.0117483	0.764175
TMEM177	transmembrane protein 177	0.0370085	-0.25071	-0.424776	7.64493	0.0118336	0.767886
ARHGEF1	Rho guanine nucleotide exchange factor 1	-0.547463	-0.596868	-0.184152	5.65333	0.011883	0.769255
SCML2	sex comb on midleg like 2 (Drosophila)	-0.000318808	-0.39719	0.174153	6.05831	0.0119318	0.77025
UBE2G1	ubiquitin conjugating enzyme E2 G1	-0.174834	-0.119585	-0.320414	10.4814	0.011955	0.77025
NA	NA	0.24317	0.375327	1.23165	3.95064	0.0121114	0.777395
OR52N1	olfactory receptor family 52 subfamily N member 1	0.161417	-0.116038	0.50807	3.80571	0.0121374	0.777395
PDZD9	PDZ domain containing 9	0.43175	0.161026	-0.0554823	3.08089	0.0121517	0.777395
GNG13	G protein subunit gamma 13	-0.518716	-0.430259	-0.109238	6.54679	0.012211	0.779355
LPO	lactoperoxidase	-0.585578	-0.48517	-0.327231	4.2398	0.0123083	0.782859
SOWAHA	sosondowah ankyrin repeat domain family member A	-0.200166	0.441708	-0.14351	3.91664	0.0123235	0.782859
DGKG	diacylglycerol kinase gamma	-0.326191	0.109025	-0.247825	3.70673	0.0124164	0.783007
SLC8A2	solute carrier family 8 member A2	-0.230442	0.273432	0.00354768	3.64086	0.0124369	0.783007
NA	NA	-0.111867	0.927268	0.748745	3.89736	0.012472	0.783007
NA	NA	0.217211	0.191693	0.35024	9.95227	0.0124729	0.783007
DCUN1D2	defective in cullin neddylation 1 domain containing 2	0.202409	0.580096	0.725421	5.99456	0.0124819	0.783007
SPTLC3	serine palmitoyltransferase long chain base subunit 3	0.366001	0.484534	0.625143	7.91177	0.0125719	0.783007
OR52A1	olfactory receptor family 52 subfamily A member 1	-0.040503	0.404894	0.0271045	2.79549	0.0125791	0.783007
ADIRF	adipogenesis regulatory factor	0.205065	-0.369075	0.183799	5.33427	0.0125814	0.783007
NA	NA	0.183773	-0.422653	-0.233031	3.28078	0.0126072	0.783007
NA	NA	-0.508457	-0.152385	-0.348585	6.61936	0.0126138	0.783007
F10	coagulation factor X	0.325675	0.136527	-0.112982	3.44897	0.0127305	0.787875
B3GALT4	beta-1,3-galactosyltransferase 4	-0.56192	-0.531393	-0.401318	5.51902	0.0128144	0.787875
NA	NA	-0.230118	-0.473421	-0.487351	7.70006	0.0128205	0.787875
NA	NA	-0.512029	-0.194814	0.100527	3.50721	0.0128326	0.787875
CATIP	ciliogenesis associated TTC17 interacting protein	0.101958	0.612035	0.370936	4.03178	0.0128873	0.787875
NA	NA	-0.117165	-0.366318	-0.303089	10.4348	0.0128912	0.787875
NA	NA	0.343044	0.666312	0.435648	6.84038	0.0129111	0.787875
ACE2	angiotensin I converting enzyme 2	-0.734569	-0.488275	-0.643095	3.04353	0.0129241	0.787875
MYOCD	myocardin	-0.053988	0.525467	0.195198	5.03785	0.0129682	0.788688
RAD51L3-RFFL	RAD51L3-RFFL readthrough	-0.303943	0.0975121	-0.424616	6.90535	0.0129954	0.788688
BEST3	bestrophin 3	0.813705	0.423692	0.208382	4.03415	0.013109	0.791057
OR10H5	olfactory receptor family 10 subfamily H member 5	-0.274798	0.304602	0.042303	3.49296	0.0131168	0.791057
APOA5	apolipoprotein A5	-0.208155	0.457937	-0.0831414	6.0197	0.0131217	0.791057
NA	NA	0.204668	-0.404561	0.430761	3.15894	0.0131718	0.791235
NA	NA	-0.159673	-0.186036	-0.451277	8.46112	0.0132065	0.791235
IGFL2	IGF like family member 2	-0.288868	-0.622848	-0.172751	5.0021	0.0132269	0.791235
FAM222A	family with sequence similarity 222 member A	0.263377	-0.022436	-0.281906	6.68747	0.0132411	0.791235
PRICKLE3	prickle planar cell polarity protein 3	-0.142563	-0.497455	-0.596847	7.16223	0.0132934	0.791454
CLIC6	chloride intracellular channel 6	0.133775	-0.275902	-0.0598016	4.34345	0.013303	0.791454
CEP89	centrosomal protein 89	-0.109644	0.26651	0.0455342	8.30818	0.0133787	0.791475
BMP10	bone morphogenetic protein 10	-0.0240409	-0.412186	0.126149	3.95401	0.0133863	0.791475
CYS1	cystin 1	-0.351479	-0.0410752	-0.357638	6.82966	0.0134707	0.791475
DUSP4	dual specificity phosphatase 4	-0.251076	-0.196186	-0.582596	7.77234	0.0135644	0.791475
SOAT2	sterol O-acyltransferase 2	-0.148471	0.260729	-0.0575707	4.29572	0.0135714	0.791475
EBLN1	endogenous Bornavirus-like nucleoprotein 1	-0.248321	0.347323	0.0448098	4.10927	0.0135743	0.791475
HERC2	HECT and RLD domain containing E3 ubiquitin protein ligase 2	-0.128737	0.019539	0.3637	7.30887	0.0136075	0.791475
NA	NA	-0.473095	-0.564478	-0.0994785	6.25704	0.0136459	0.791475
AMY2B	amylase, alpha 2B (pancreatic)	0.178191	0.4271	0.503691	2.72848	0.0136951	0.791475
CPB1	carboxypeptidase B1	-0.200112	0.442928	-0.115024	2.86141	0.0137112	0.791475
NA	NA	-0.809946	-0.444479	-0.908869	2.61272	0.013758	0.791475
NA	NA	0.304338	-0.22732	0.253624	4.32314	0.0137592	0.791475
NOX5	NADPH oxidase 5	-0.892797	-0.36616	-0.295116	6.40008	0.0137599	0.791475
NA	NA	-0.248577	-0.471747	-0.547633	10.271	0.0137687	0.791475
NA	NA	-0.461034	0.252168	-0.146706	3.6858	0.013796	0.791475
DOK5	docking protein 5	0.138618	0.0221314	0.454859	3.80291	0.0138241	0.791475
NLRC4	NLR family CARD domain containing 4	0.134688	0.536287	0.346998	3.92004	0.0138654	0.791475
KLHL34	kelch like family member 34	0.116331	0.64458	0.430709	3.67167	0.013907	0.791475
PTCD3	pentatricopeptide repeat domain 3	0.255252	-0.218303	0.0364356	7.76715	0.0139079	0.791475
IFIT5	interferon induced protein with tetratricopeptide repeats 5	-0.403325	-0.068167	-0.546804	5.87561	0.013913	0.791475
NA	NA	0.387074	0.536625	0.0779689	3.94956	0.0139765	0.791475
FAM178B	family with sequence similarity 178 member B	-0.58053	-0.352212	-0.455501	4.02377	0.0140155	0.791475
NA	NA	-0.413474	-0.102087	-0.244879	7.55767	0.0140357	0.791475
PER1	period circadian clock 1	-0.414192	-0.688847	-0.539566	6.76409	0.0140385	0.791475
NA	NA	0.00291472	0.0754932	-0.332204	5.39288	0.0140689	0.791475
SLC19A1	solute carrier family 19 member 1	-0.275844	-0.0861761	-0.478409	9.72694	0.0140832	0.791475
NA	NA	-0.322612	-0.0982189	-0.614145	5.61681	0.0140893	0.791475
NA	NA	0.166766	-0.268808	0.304784	4.44108	0.0141907	0.79243
NA	NA	0.0455294	0.385863	0.444573	6.15788	0.0142113	0.79243
NA	NA	0.0424259	-0.575639	-0.148887	2.77554	0.0142266	0.79243
NA	NA	-0.463462	0.386556	-0.01558	4.91948	0.0142495	0.79243
USP17L22	ubiquitin specific peptidase 17-like family member 22	0.146923	0.0483189	0.660301	5.12489	0.014252	0.79243
LCE1D	late cornified envelope 1D	-0.243819	0.427184	0.0591946	5.72023	0.0143533	0.795385
NA	NA	-0.194982	-0.518631	-0.0390127	5.24443	0.0143686	0.795385
TAS2R41	taste 2 receptor member 41	0.206587	0.560683	0.263061	3.03108	0.0143929	0.795385
DUSP26	dual specificity phosphatase 26	0.139345	-0.476629	0.236638	5.1383	0.014578	0.80212
NA	NA	0.115916	-0.0916682	0.464173	4.20563	0.014591	0.80212
NA	NA	-0.256659	-0.371533	-0.519259	8.01464	0.0146033	0.80212
NA	NA	-0.0342017	0.203547	0.457969	2.20257	0.0146444	0.802757
GJA8	gap junction protein alpha 8	0.230143	0.0929307	0.388622	3.04726	0.0149661	0.81714
LINC00282	long intergenic non-protein coding RNA 282	0.437437	0.389209	0.21649	4.94804	0.0149733	0.81714
VSIG4	V-set and immunoglobulin domain containing 4	-0.210433	0.376206	-0.338987	2.9886	0.014997	0.81714
NA	NA	0.0249371	0.538689	0.491796	6.72674	0.0152464	0.823694
RAB7B	RAB7B, member RAS oncogene family	0.657546	0.0557694	0.510798	3.89114	0.0152508	0.823694
CCDC28B	coiled-coil domain containing 28B	-0.384111	-0.0360092	-0.122746	7.10881	0.015255	0.823694
PRR3	proline rich 3	-0.408978	-0.464116	-0.589987	7.63721	0.0152662	0.823694
DRD1	dopamine receptor D1	-0.175732	0.0983552	0.395628	3.47047	0.0152862	0.823694
CTSC	cathepsin C	-0.180181	0.128493	-0.299479	8.77493	0.0153321	0.823694
INTS6L	integrator complex subunit 6 like	0.601953	0.558626	0.688037	5.73916	0.0153401	0.823694
STX19	syntaxin 19	0.802077	0.93138	0.985923	5.57183	0.0153768	0.823694
NA	NA	0.154831	1.16104	0.781006	5.38902	0.0154071	0.823694
SLC51B	solute carrier family 51 beta subunit	-0.523358	-0.17207	-0.475614	3.70833	0.0154232	0.823694
LCE3E	late cornified envelope 3E	-0.364812	-0.304964	0.145301	4.02616	0.0155055	0.823694
HK2	hexokinase 2	-0.114726	-0.644414	-0.531285	6.8973	0.0155528	0.823694
NA	NA	-0.813229	-0.399696	-0.3186	3.348	0.0155607	0.823694
KRTAP19-7	keratin associated protein 19-7	0.280216	-0.0993308	0.0409006	3.23094	0.0155796	0.823694
PCDHA9	protocadherin alpha 9	0.242213	0.359928	-0.351661	4.88436	0.015635	0.823694
RIPPLY1	ripply transcriptional repressor 1	-0.104272	-0.350124	0.284309	3.78341	0.0156603	0.823694
UCK2	uridine-cytidine kinase 2	-0.219285	-0.126658	-0.29967	10.9205	0.0156804	0.823694
CMTM7	CKLF like MARVEL transmembrane domain containing 7	0.0465884	-0.0990517	-0.550394	6.9767	0.0157137	0.823694
C1orf64	chromosome 1 open reading frame 64	0.270338	0.680077	0.391722	5.4518	0.0157174	0.823694
NA	NA	-0.278662	0.322678	0.228875	4.31056	0.015742	0.823694
FGF7	fibroblast growth factor 7	0.399851	0.0178308	0.437203	5.15771	0.0157535	0.823694
NA	NA	0.247445	0.468566	0.00739751	4.63927	0.0158033	0.824715
GABBR1	gamma-aminobutyric acid type B receptor subunit 1	0.59416	0.298601	0.629555	6.54048	0.0158878	0.827428
NA	NA	0.541862	-0.273659	0.136257	2.41121	0.0159283	0.827428
CLDN3	claudin 3	-0.404605	-0.5826	-0.388505	8.77542	0.0159704	0.827428
MS4A2	membrane spanning 4-domains A2	-0.0248185	0.393021	0.0753192	3.60636	0.0159823	0.827428
KDM1A	lysine demethylase 1A	-0.334704	-0.188138	-0.505975	9.31204	0.0160075	0.827428
NA	NA	-0.352289	-0.405674	-0.753436	5.43077	0.0160438	0.827731
TMEM223	transmembrane protein 223	-0.368748	-0.495376	-0.350082	8.16715	0.0161541	0.830352
CST5	cystatin D	-0.404307	-0.50604	-0.438666	4.06026	0.0161948	0.830352
NA	NA	0.0859528	-0.496578	0.249994	4.0528	0.0162136	0.830352
ARID3C	AT-rich interaction domain 3C	-0.286039	0.107368	0.247082	4.46025	0.0162167	0.830352
PPFIA4	PTPRF interacting protein alpha 4	-0.144728	0.337383	-0.201121	5.43366	0.0162693	0.830383
HIST1H2BB	histone cluster 1 H2B family member b	0.503709	0.660273	0.361552	4.01352	0.0163644	0.830383
NA	NA	0.988788	0.184251	0.336238	3.3444	0.0164034	0.830383
SALL4	spalt like transcription factor 4	0.621051	0.299455	0.458635	5.52421	0.0164073	0.830383
NA	NA	0.0945498	0.326578	0.196529	11.1456	0.0164605	0.830383
FNDC4	fibronectin type III domain containing 4	0.164804	0.679778	0.0740489	5.13355	0.0164865	0.830383
NA	NA	0.219623	-0.0700213	0.40616	4.2716	0.0164962	0.830383
NA	NA	0.0471091	-0.464872	0.161316	3.82305	0.0165042	0.830383
MIA	melanoma inhibitory activity	0.27224	0.411008	-0.176656	3.66435	0.016509	0.830383
KCNN2	potassium calcium-activated channel subfamily N member 2	-0.842324	-0.638988	-0.991182	7.08021	0.0165966	0.830383
ARSK	arylsulfatase family member K	0.412584	0.126531	0.585472	7.01369	0.0166211	0.830383
ST18	ST18, C2H2C-type zinc finger	-0.185242	-0.140194	0.131026	2.42137	0.0166841	0.830383
ARPP21	cAMP regulated phosphoprotein 21	0.337522	-0.214689	0.287782	4.75257	0.0167677	0.830383
NA	NA	0.321525	-0.311934	0.310722	4.12133	0.0167983	0.830383
NA	NA	-2.16498	-0.376118	0.14684	3.84179	0.0168049	0.830383
PRSS56	protease, serine 56	-0.457335	0.074656	-0.113715	5.34965	0.0168192	0.830383
TMEM217	transmembrane protein 217	0.597278	0.571837	0.722604	3.81751	0.0168859	0.830383
SLC6A1	solute carrier family 6 member 1	0.212968	0.204881	-0.322608	5.64274	0.0168897	0.830383
CSTF2	cleavage stimulation factor subunit 2	0.360386	0.150911	0.446049	8.2914	0.0169162	0.830383
NA	NA	0.342558	-0.094402	0.266831	2.81403	0.016956	0.830383
CHST6	carbohydrate sulfotransferase 6	0.150987	0.571834	0.279396	5.83737	0.0169673	0.830383
NA	NA	-0.0291458	-0.331379	-0.0380949	10.9853	0.0169961	0.830383
SLC15A3	solute carrier family 15 member 3	-0.527481	-0.0658866	-0.467654	4.83663	0.0170473	0.830383
TGIF2	TGFB induced factor homeobox 2	-0.393147	-0.515845	-0.703403	8.14352	0.0171689	0.830383
EMD	emerin	0.116788	-0.198435	0.285802	10.0914	0.0172116	0.830383
NA	NA	0.11644	0.378939	0.262254	8.5255	0.0172478	0.830383
SPRR2D	small proline rich protein 2D	0.270034	-0.0596357	0.4345	4.17706	0.017269	0.830383
METTL17	methyltransferase like 17	0.0133417	-0.383271	0.00315162	7.65579	0.0172811	0.830383
DENND1C	DENN domain containing 1C	-0.328186	-0.00357655	-0.557226	5.1176	0.0173183	0.830383
GPR162	G protein-coupled receptor 162	-0.469232	-0.627164	-0.578668	4.3777	0.0173891	0.830383
ZNF214	zinc finger protein 214	0.222599	0.623866	-0.203553	6.01277	0.0174226	0.830383
NA	NA	-0.0493632	-0.225125	0.588238	2.72491	0.0174264	0.830383
P2RX5-TAX1BP3	P2RX5-TAX1BP3 readthrough (NMD candidate)	0.168216	-0.143638	-0.33455	5.91057	0.0174329	0.830383
MRS2	MRS2, magnesium transporter	0.0553738	-0.11592	-0.239941	8.85882	0.0174545	0.830383
SDC4	syndecan 4	0.327138	0.360639	0.463276	10.3113	0.017463	0.830383
EDC4	enhancer of mRNA decapping 4	-0.123637	-0.493491	-0.133964	6.41436	0.0175183	0.830383
NA	NA	0.66641	0.459388	0.601437	3.19108	0.0175318	0.830383
LAMP5	lysosomal associated membrane protein family member 5	0.494577	0.0766547	0.424201	4.15941	0.017535	0.830383
TEX36	testis expressed 36	0.297335	0.483082	0.547423	4.19545	0.0175427	0.830383
STK38L	serine/threonine kinase 38 like	0.130423	0.21223	0.486005	7.88852	0.0175477	0.830383
C10orf111	chromosome 10 open reading frame 111	-0.260753	-0.758817	-0.526506	4.32883	0.0175637	0.830383
NA	NA	-0.586071	-0.526189	-0.252674	2.11268	0.017614	0.830383
KRTAP9-2	keratin associated protein 9-2	-0.0351211	0.433742	0.518632	4.52904	0.0176403	0.830383
CLEC4E	C-type lectin domain family 4 member E	0.112283	0.800959	0.388965	3.61903	0.0176748	0.830383
NUP58	nucleoporin 58	-0.00740738	-0.301399	-0.214111	9.88461	0.0176753	0.830383
STRN4	striatin 4	0.0545125	-0.33653	-0.16449	7.87295	0.0176839	0.830383
DDX27	DEAD-box helicase 27	-0.0382186	-0.392452	-0.123272	8.55567	0.0177489	0.830383
TM2D3	TM2 domain containing 3	0.109588	-0.260206	-0.263825	7.33406	0.0177518	0.830383
TEX46	testis expressed 46	-0.587558	-0.196045	-0.492242	4.36891	0.017798	0.830383
RANBP10	RAN binding protein 10	-0.049217	0.289143	0.163149	8.68277	0.0178227	0.830383
ZNF846	zinc finger protein 846	0.554938	0.466958	0.878406	4.83302	0.0178382	0.830383
NA	NA	-0.741394	-0.728271	-0.54835	2.48968	0.0179038	0.830383
NA	NA	0.0584711	-0.218606	0.413995	4.34468	0.0179132	0.830383
NA	NA	-0.102559	-0.41949	0.0169634	3.02633	0.018	0.830383
LBX2	ladybird homeobox 2	-0.00500146	-0.0292569	-0.508436	5.12977	0.0180042	0.830383
EXOSC5	exosome component 5	0.00569832	-0.426262	-0.253346	8.83262	0.0180902	0.830383
KRTAP10-9	keratin associated protein 10-9	0.19097	0.621399	0.12304	4.86307	0.0181363	0.830383
ARMC2	armadillo repeat containing 2	-0.202692	-0.600294	0.0792521	5.59145	0.0181365	0.830383
OR14A16	olfactory receptor family 14 subfamily A member 16	0.411452	0.109956	0.288024	3.26158	0.0181504	0.830383
UCN2	urocortin 2	-0.295525	-0.424531	-0.361419	4.78783	0.0181575	0.830383
TMPRSS3	transmembrane protease, serine 3	-0.151547	-0.358496	-0.494393	3.48854	0.0182196	0.830383
PSMB10	proteasome subunit beta 10	-0.119302	-0.4843	-0.396906	7.2386	0.0182254	0.830383
NA	NA	0.209244	0.00736758	0.255158	9.12309	0.018309	0.830383
MALSU1	mitochondrial assembly of ribosomal large subunit 1	-0.278754	-0.299475	-0.304449	8.91359	0.0183277	0.830383
ZNF713	zinc finger protein 713	0.182244	0.171287	0.673337	5.61909	0.0183553	0.830383
DAP	death associated protein	-0.0794853	-0.346972	-0.011536	9.54041	0.0183895	0.830383
NA	NA	0.0746734	0.0336696	0.31231	3.64706	0.0183915	0.830383
NA	NA	-0.0653394	-0.386756	0.283907	3.10193	0.018438	0.830383
MFAP5	microfibrillar associated protein 5	-0.162979	0.375982	-0.0554126	3.09275	0.0184767	0.830383
ANKRD27	ankyrin repeat domain 27	-0.45484	-0.237158	-0.255268	8.14958	0.018477	0.830383
ARHGAP6	Rho GTPase activating protein 6	-0.327112	-0.279753	-0.345009	9.37205	0.018478	0.830383
B4GALT1	beta-1,4-galactosyltransferase 1	-0.309753	-0.296812	-0.422597	8.44244	0.0185177	0.830383
C17orf64	chromosome 17 open reading frame 64	-0.0406945	-0.370511	-0.460349	3.29935	0.0185408	0.830383
PP2D1	protein phosphatase 2C like domain containing 1	0.0812606	0.542011	0.187405	4.46873	0.0185429	0.830383
NA	NA	0.254617	-1.44649	0.430035	6.00109	0.0185519	0.830383
CUZD1	CUB and zona pellucida like domains 1	-0.400779	-0.275505	0.251784	5.23221	0.0185995	0.830383
NA	NA	-0.38651	-0.572696	-0.476591	3.88709	0.0186155	0.830383
AP3B2	adaptor related protein complex 3 beta 2 subunit	-0.121114	-0.0231724	-0.622754	4.43807	0.0186657	0.830383
NA	NA	0.149716	-0.345123	0.146135	12.1803	0.0186817	0.830383
SYDE1	synapse defective Rho GTPase homolog 1	-0.449781	-0.402101	0.0827155	4.3675	0.0187914	0.830383
FEZF1	FEZ family zinc finger 1	0.107788	-0.0358005	0.63291	5.0763	0.0188448	0.830383
ACAP1	ArfGAP with coiled-coil, ankyrin repeat and PH domains 1	0.119455	0.160735	-0.360737	5.29832	0.0188893	0.830383
CNTFR	ciliary neurotrophic factor receptor	-0.442274	-0.232611	-0.731402	4.51048	0.0188907	0.830383
DPP9-AS1	DPP9 antisense RNA 1	-0.417105	-0.278012	-0.450882	3.49564	0.018906	0.830383
ATP11AUN	ATP11A upstream neighbor	-0.0157943	0.273794	-0.178173	3.27412	0.0189183	0.830383
ANKRD30A	ankyrin repeat domain 30A	-0.260141	0.123234	-0.00913492	2.76671	0.0189266	0.830383
OR5I1	olfactory receptor family 5 subfamily I member 1	0.407125	-0.0903884	0.470564	3.49318	0.0189347	0.830383
MUC7	mucin 7, secreted	0.0931537	0.512853	0.139644	4.03201	0.0189448	0.830383
NA	NA	-0.239815	0.152088	-0.00649173	5.08654	0.0190418	0.830383
NA	NA	-0.21407	0.381999	-0.0919194	3.0515	0.0190481	0.830383
FAM47C	family with sequence similarity 47 member C	-0.171588	0.337151	-0.12412	3.77404	0.0190515	0.830383
NA	NA	-0.732392	-0.553891	-0.23598	4.23794	0.0190654	0.830383
NA	NA	0.183402	-0.13555	-0.547762	4.84297	0.0190721	0.830383
TP53INP1	tumor protein p53 inducible nuclear protein 1	0.41857	0.389062	0.473497	10.3833	0.0191372	0.830383
FAM109B	family with sequence similarity 109 member B	0.578272	0.635801	0.512117	4.98362	0.0191916	0.830383
TUBB6	tubulin beta 6 class V	0.136528	0.51253	-0.0728383	6.83994	0.0192632	0.830383
TTLL1	tubulin tyrosine ligase like 1	0.437704	0.178634	0.195882	6.8227	0.0192641	0.830383
NA	NA	-0.566784	-0.263318	-0.688168	5.26421	0.019341	0.830383
TIMM8A	translocase of inner mitochondrial membrane 8A	-0.276319	-0.507808	-0.47064	8.76455	0.0193486	0.830383
TANC2	tetratricopeptide repeat, ankyrin repeat and coiled-coil containing 2	0.266531	0.752799	0.20327	6.41519	0.0193597	0.830383
LHFPL5	lipoma HMGIC fusion partner-like 5	0.131085	0.277484	-0.450643	5.6104	0.0194162	0.830383
OR5M9	olfactory receptor family 5 subfamily M member 9	0.164041	0.156658	0.571469	4.25812	0.019448	0.830383
SLC47A2	solute carrier family 47 member 2	-0.491281	-0.0035356	-0.461239	4.4732	0.0194816	0.830383
PDP1	pyruvate dehyrogenase phosphatase catalytic subunit 1	0.223314	0.185249	0.563759	7.84825	0.019515	0.830383
AXIN2	axin 2	-0.0305759	-0.771305	-0.212644	5.8599	0.0195339	0.830383
SLC7A14	solute carrier family 7 member 14	-0.00384297	0.245162	0.549455	4.41914	0.0195436	0.830383
NA	NA	0.118656	0.506489	-0.00569799	6.19134	0.0195757	0.830383
NA	NA	-0.566209	-0.281751	-0.0999099	4.41863	0.0195928	0.830383
TECPR1	tectonin beta-propeller repeat containing 1	-0.0765196	0.494017	-0.0471006	5.47915	0.0196504	0.830383
DPP6	dipeptidyl peptidase like 6	-0.103066	0.104006	-0.429351	4.8115	0.0197551	0.830383
SLC1A2	solute carrier family 1 member 2	-0.01441	-0.171414	0.431872	4.46455	0.0197591	0.830383
NA	NA	0.2656	-0.201248	0.641009	2.62602	0.0197944	0.830383
NUDT17	nudix hydrolase 17	0.305944	0.545454	0.186901	5.34719	0.0198124	0.830383
CR2	complement C3d receptor 2	-0.159106	0.43368	0.26217	3.29005	0.019819	0.830383
C5orf58	chromosome 5 open reading frame 58	0.239307	0.407226	0.0367792	3.42175	0.0198541	0.830383
AKAP8	A-kinase anchoring protein 8	-0.00198916	0.0252997	-0.314614	8.16807	0.0198845	0.830383
PMEPA1	prostate transmembrane protein, androgen induced 1	-0.591782	-0.630627	-0.794716	8.37387	0.0198928	0.830383
KIF12	kinesin family member 12	-0.314789	0.192906	0.12443	5.85481	0.0199113	0.830383
NA	NA	-0.391867	0.0582356	-0.158606	6.33198	0.0199405	0.830383
NA	NA	-0.0876913	0.335594	0.0846897	2.42318	0.0199529	0.830383
NA	NA	0.300351	0.769962	0.303718	4.78697	0.0199549	0.830383
NA	NA	0.14237	-0.292694	0.170008	3.87465	0.0199949	0.830383
BANF2	barrier to autointegration factor 2	0.0370884	0.442823	0.0723612	3.18338	0.0200152	0.830383
TOMM5	translocase of outer mitochondrial membrane 5	-0.0895351	-0.273548	-0.154005	10.7311	0.020035	0.830383
OR8I2	olfactory receptor family 8 subfamily I member 2	0.0229085	0.523639	0.0999781	3.11074	0.0200876	0.830383
NA	NA	-0.210232	-0.209489	0.351794	2.87914	0.0201482	0.830383
NA	NA	-0.140893	0.302321	-0.00361453	2.66069	0.0201725	0.830383
CLVS2	clavesin 2	-0.0271771	-0.172628	0.424731	3.4533	0.0201743	0.830383
NA	NA	-0.250999	0.288321	-0.299449	5.32465	0.0201856	0.830383
ARHGDIG	Rho GDP dissociation inhibitor gamma	-0.799459	-0.146362	-0.187312	5.11012	0.0201877	0.830383
NA	NA	0.0571561	0.593422	-0.0108663	4.25095	0.0202327	0.830721
NA	NA	-0.0857189	-0.359074	-0.129626	11.3971	0.0202809	0.830721
BAG4	BCL2 associated athanogene 4	-0.0600151	-0.308466	-0.0714999	8.86012	0.0202986	0.830721
CMC4	C-X9-C motif containing 4	0.192946	0.759804	0.344167	5.80477	0.0203181	0.830721
CLDN11	claudin 11	-0.674147	-0.186997	-0.0776227	4.42798	0.0203535	0.830918
NA	NA	-0.284355	-0.324429	-0.469183	8.11416	0.0203979	0.831482
NA	NA	0.0202281	-0.206469	-0.0623805	13.0052	0.0204516	0.832424
SPACA5B	sperm acrosome associated 5B	0.332324	-0.22946	-0.0893577	3.95158	0.0205442	0.833744
TSPY10	testis specific protein, Y-linked 10	-0.120436	0.385598	0.0291419	4.60873	0.0205723	0.833744
CDIP1	cell death inducing p53 target 1	-0.0587689	-0.185595	-0.385017	8.05264	0.0205761	0.833744
NA	NA	-0.188236	-0.452607	0.146787	3.01435	0.0206383	0.833781
NA	NA	-0.188236	-0.452607	0.146787	3.01435	0.0206383	0.833781
MFSD4A	major facilitator superfamily domain containing 4A	0.094025	0.571013	0.0503004	5.09644	0.020729	0.836201
TSR3	TSR3, acp transferase ribosome maturation factor	-0.105736	-0.151816	-0.326716	9.11816	0.0208283	0.838963
FOXD4L3	forkhead box D4-like 3	-0.412855	-0.15901	0.0137613	5.90459	0.0208949	0.840401
ZNF708	zinc finger protein 708	0.256995	-0.0488587	0.406824	8.48713	0.0209313	0.840623
C1orf195	chromosome 1 open reading frame 195	-0.476996	-0.254358	-0.335595	3.30726	0.0210074	0.840865
WDR64	WD repeat domain 64	0.297875	0.149998	-0.133684	2.83505	0.0210166	0.840865
IL16	interleukin 16	-0.21528	-0.33759	-0.536987	4.70143	0.0212101	0.840865
NA	NA	-0.124126	0.530568	-0.104959	3.65146	0.0212663	0.840865
DTWD1	DTW domain containing 1	0.100706	0.167551	0.359704	7.72094	0.0212779	0.840865
NA	NA	0.288273	-0.0891764	0.24156	7.87588	0.0213036	0.840865
SSX8	SSX family member 8, pseudogene	-0.138193	-0.195323	0.282782	4.97588	0.0213277	0.840865
CD300LD	CD300 molecule like family member d	-0.268283	0.0845257	-0.354739	4.53938	0.0213294	0.840865
HS3ST3A1	heparan sulfate-glucosamine 3-sulfotransferase 3A1	-0.129508	-0.617729	-0.472005	6.37129	0.0213805	0.840865
ZFP2	ZFP2 zinc finger protein	0.560446	0.605701	0.793438	3.42165	0.0213844	0.840865
ELFN1	extracellular leucine rich repeat and fibronectin type III domain containing 1	0.0100604	-0.326175	-0.562403	6.24335	0.0213955	0.840865
RPSAP58	ribosomal protein SA pseudogene 58	0.179961	0.0467156	0.318817	7.645	0.0214251	0.840865
GGA3	golgi associated, gamma adaptin ear containing, ARF binding protein 3	0.125618	-0.259411	0.125097	7.65796	0.0214277	0.840865
IQCJ	IQ motif containing J	0.241722	0.555181	0.462898	4.3577	0.0214335	0.840865
NA	NA	0.400873	0.433276	0.309397	2.63358	0.0214685	0.840865
DOK2	docking protein 2	-0.5902	-0.483289	-0.602136	4.61963	0.0214719	0.840865
ANKRD39	ankyrin repeat domain 39	-0.155589	-0.474382	-0.358325	7.80067	0.0214762	0.840865
DCLK3	doublecortin like kinase 3	-0.47541	0.0195417	-0.288464	4.69858	0.0215293	0.840865
CYTL1	cytokine like 1	0.457649	0.241282	-0.0616184	4.22528	0.0215416	0.840865
BCKDK	branched chain ketoacid dehydrogenase kinase	-0.195832	-0.387675	-0.303795	9.36765	0.0215559	0.840865
EPB41L4B	erythrocyte membrane protein band 4.1 like 4B	-0.287689	-0.245064	-0.412761	10.3621	0.0216272	0.842438
NA	NA	0.67365	0.129994	-0.133012	2.56998	0.0217388	0.843779
NA	NA	0.0936384	0.586759	0.569667	4.24123	0.0217563	0.843779
NA	NA	0.133966	-0.0849228	0.236221	8.17074	0.0217602	0.843779
OR52I1	olfactory receptor family 52 subfamily I member 1	-0.0328158	-0.26452	0.301248	4.33106	0.0217857	0.843779
TCEA3	transcription elongation factor A3	-0.429629	-0.340059	-0.652365	6.54998	0.0218616	0.844137
GBP7	guanylate binding protein 7	0.0801173	-0.196422	-0.300871	3.96622	0.0218911	0.844137
MED31	mediator complex subunit 31	0.280626	0.420592	0.314969	7.73546	0.0219083	0.844137
TFEC	transcription factor EC	-0.0441859	-0.258638	0.193426	3.68122	0.0219192	0.844137
POLR2J3	RNA polymerase II subunit J3	-0.0387783	-0.292762	-0.0918184	10.5688	0.0219755	0.844586
CNBD1	cyclic nucleotide binding domain containing 1	-0.666339	-0.0184915	-0.852212	2.81914	0.021993	0.844586
LIMS4	LIM zinc finger domain containing 4	-0.229383	-0.530594	-0.289296	5.02595	0.0220845	0.844605
TAS2R38	taste 2 receptor member 38	0.407002	0.279274	0.204643	2.52085	0.0220941	0.844605
PIK3AP1	phosphoinositide-3-kinase adaptor protein 1	-0.44371	-0.215274	-0.387989	7.12473	0.0221399	0.844605
CT45A2	cancer/testis antigen family 45 member A2	-0.0888551	-0.56689	-0.329631	4.23886	0.022162	0.844605
EDN1	endothelin 1	0.685697	0.333344	0.41205	5.02511	0.0221655	0.844605
OGFOD3	2-oxoglutarate and iron dependent oxygenase domain containing 3	0.0505964	-0.175348	-0.261381	7.92293	0.0221799	0.844605
NA	NA	0.192346	0.630233	0.190742	4.05821	0.0222939	0.847072
GSC	goosecoid homeobox	-0.473091	-0.222617	-0.160729	5.98685	0.0223469	0.847072
NA	NA	-0.184015	0.169808	0.0530431	10.8295	0.022353	0.847072
SNX31	sorting nexin 31	-0.0284634	-0.356007	-0.27424	3.0138	0.0223693	0.847072
NA	NA	-0.400525	0.190604	0.183172	4.69583	0.0224712	0.848198
HLA-DRB5	major histocompatibility complex, class II, DR beta 5	-0.509984	-0.254172	0.177923	4.39626	0.0224973	0.848198
PLA2G7	phospholipase A2 group VII	0.435844	-0.0576859	-0.581044	6.52783	0.0225352	0.848198
MMP10	matrix metallopeptidase 10	0.183308	0.569826	0.437458	4.77789	0.0225363	0.848198
AVPR1B	arginine vasopressin receptor 1B	-0.124758	0.0704851	0.418815	4.63599	0.022555	0.848198
NRARP	NOTCH-regulated ankyrin repeat protein	-0.480983	-0.435018	-0.392975	7.22339	0.0226477	0.850511
GDF11	growth differentiation factor 11	0.0335947	-0.452161	-0.347625	6.82597	0.0227411	0.851635
TMEM158	transmembrane protein 158 (gene/pseudogene)	-0.701478	-0.290255	-0.323945	5.64784	0.0227484	0.851635
CD52	CD52 molecule	0.201159	0.507625	0.00568467	4.40178	0.0227717	0.851635
ELOVL4	ELOVL fatty acid elongase 4	-0.378617	-0.0904664	0.102635	2.81708	0.0228429	0.853125
MAGEA3	MAGE family member A3	-0.107671	-0.247736	-0.244032	9.99442	0.0229028	0.85408
ZNF582-AS1	ZNF582 antisense RNA 1 (head to head)	0.131377	0.677923	0.427197	5.91921	0.0229313	0.85408
BICD2	BICD cargo adaptor 2	0.192055	-0.369118	0.072268	7.32512	0.0230978	0.859106
ZNF705A	zinc finger protein 705A	0.324983	0.48133	0.275446	7.10518	0.0231813	0.861035
TPRG1	tumor protein p63 regulated 1	0.432591	0.178765	0.307912	3.47833	0.0232372	0.861932
NA	NA	-0.415346	-0.183776	-0.732999	7.34671	0.023367	0.864393
OGFOD2	2-oxoglutarate and iron dependent oxygenase domain containing 2	-0.240809	0.269369	0.125959	7.08347	0.0233671	0.864393
MPI	mannose phosphate isomerase	-0.266624	-0.145945	-0.282345	10.3075	0.0234396	0.864673
TNNI3	troponin I3, cardiac type	-0.24515	0.175674	-0.199825	5.12733	0.0234641	0.864673
LINC01587	long intergenic non-protein coding RNA 1587	-0.742529	0.0229255	-0.708263	4.10048	0.0234701	0.864673
CACNA1S	calcium voltage-gated channel subunit alpha1 S	-0.522632	-0.307571	-0.399806	3.69621	0.0235321	0.865783
KCNC2	potassium voltage-gated channel subfamily C member 2	0.398363	-0.0883123	0.147767	3.96857	0.0236152	0.865962
MSH4	mutS homolog 4	0.315903	-0.0613733	0.275001	2.49475	0.0236303	0.865962
SYT1	synaptotagmin 1	-0.0103115	0.299257	0.353559	3.92059	0.0236325	0.865962
TMEM173	transmembrane protein 173	-0.224731	-0.063723	-0.634392	5.27463	0.0237322	0.868178
PROKR2	prokineticin receptor 2	0.280532	-0.259802	0.242972	4.63998	0.0238182	0.868178
NA	NA	0.625153	0.135851	-0.0302296	3.74901	0.0238383	0.868178
GDAP1L1	ganglioside induced differentiation associated protein 1 like 1	-0.103294	-0.345582	-0.53688	4.97294	0.0238672	0.868178
MTERF4	mitochondrial transcription termination factor 4	0.0620382	-0.347712	0.00277771	7.19612	0.0238882	0.868178
NA	NA	-0.374276	0.229984	-0.252786	7.05361	0.0239314	0.868178
DNAJB4	DnaJ heat shock protein family (Hsp40) member B4	0.326745	0.290083	0.524028	8.81093	0.023944	0.868178
NA	NA	-0.235492	0.162227	-0.216179	4.89472	0.0239592	0.868178
NA	NA	-0.221327	0.154184	0.299679	3.3569	0.0239921	0.868178
PLAC8L1	PLAC8 like 1	-0.198564	0.474309	-0.115855	4.07097	0.0240299	0.868178
POTEB2	POTE ankyrin domain family member B2	0.0671522	-0.211449	0.247338	2.83327	0.0240531	0.868178
NA	NA	-0.0102349	0.0644605	0.327175	3.13061	0.0240761	0.868178
NA	NA	1.05383	1.2386	0.515367	4.99791	0.0241602	0.869849
NA	NA	-0.214332	-0.307334	-0.131997	8.48815	0.0241865	0.869849
NA	NA	-0.15047	0.441229	-0.0727131	2.96991	0.0243166	0.870484
C19orf48	chromosome 19 open reading frame 48	-0.582743	-0.530779	-0.543086	9.41659	0.0243172	0.870484
DKK1	dickkopf WNT signaling pathway inhibitor 1	-0.509821	-0.397487	-0.543974	3.23867	0.0243553	0.870484
NA	NA	-0.147623	0.287759	-0.0790339	5.1739	0.0244307	0.870484
NA	NA	-0.332629	0.132432	-0.465635	5.89766	0.0244476	0.870484
PRKG1	protein kinase, cGMP-dependent, type I	0.11202	-0.175567	0.456026	3.38633	0.0244586	0.870484
PRAMEF19	PRAME family member 19	-0.134502	0.27009	0.00501273	3.21529	0.0244898	0.870484
LGALSL	galectin like	-0.206883	-0.183996	-0.353188	9.03199	0.024522	0.870484
ZNRD1	zinc ribbon domain containing 1	-0.293013	0.0898727	-0.319632	7.56895	0.0245234	0.870484
IER5L	immediate early response 5 like	0.239037	-0.251121	-0.0674887	6.15479	0.0245243	0.870484
NTRK3	neurotrophic receptor tyrosine kinase 3	0.197811	-0.0909874	0.380785	3.51148	0.0245794	0.871227
PSPH	phosphoserine phosphatase	0.0576764	-0.337736	-0.0159437	8.01781	0.0246093	0.871227
COL6A3	collagen type VI alpha 3 chain	-0.19717	-0.504903	-0.414653	3.32399	0.0246474	0.87144
LILRA6	leukocyte immunoglobulin like receptor A6	-0.0137279	-0.447315	-0.0894341	5.0747	0.0247543	0.874083
KDR	kinase insert domain receptor	-0.218152	-0.456083	-0.266985	3.62985	0.0248352	0.875803
NA	NA	0.287779	-0.372516	-0.0591003	2.4363	0.0248744	0.876048
SYNJ1	synaptojanin 1	0.352268	-0.249068	-0.0227754	6.22331	0.0249163	0.876391
IL17D	interleukin 17D	-0.268427	-0.51945	-0.700995	5.28692	0.0250895	0.881343
KCNA1	potassium voltage-gated channel subfamily A member 1	0.311435	0.526379	0.343373	4.01117	0.0252445	0.882411
NA	NA	0.4838	0.0234967	-0.0608212	3.50825	0.0252704	0.882411
NUTM2A	NUT family member 2A	0.193412	0.443707	-0.0290177	4.37911	0.0252791	0.882411
BVES-AS1	BVES antisense RNA 1	0.411446	0.0992051	-0.0701869	2.47439	0.0252938	0.882411
B4GALT5	beta-1,4-galactosyltransferase 5	0.00779517	0.025206	-0.309278	8.60496	0.0253377	0.882411
DSTYK	dual serine/threonine and tyrosine protein kinase	-0.250075	-0.315805	-0.318318	6.77563	0.0253378	0.882411
HGH1	HGH1 homolog	-0.180694	-0.271858	-0.413044	8.90477	0.0253471	0.882411
H2AFB1	H2A histone family member B1	-0.469914	-0.294542	0.0475661	4.83008	0.0254142	0.882888
NA	NA	-0.250268	-0.831422	-0.574702	2.99408	0.0254258	0.882888
POM121L2	POM121 transmembrane nucleoporin like 2	0.109498	-0.24401	0.207364	3.94323	0.0254634	0.883068
ABHD5	abhydrolase domain containing 5	-0.0259142	-0.40672	-0.00196078	7.44478	0.0255065	0.883436
BTLA	B and T lymphocyte associated	0.22327	0.589757	0.137417	3.08615	0.0256878	0.885752
AIFM2	apoptosis inducing factor, mitochondria associated 2	-0.315287	0.106489	-0.675958	4.06194	0.0257554	0.885752
NA	NA	0.0416176	0.110433	-0.413885	4.40793	0.0257583	0.885752
MTRNR2L9	MT-RNR2-like 9	0.104212	-0.306251	0.102154	10.2551	0.0257634	0.885752
NA	NA	-0.0534702	-0.290466	-0.287224	9.08004	0.0257857	0.885752
DCDC2C	doublecortin domain containing 2C	-0.193451	-0.424144	-0.202063	4.83323	0.0257959	0.885752
FOXE3	forkhead box E3	-0.220718	0.0900755	-0.342333	4.7099	0.0258908	0.885752
CAMK1D	calcium/calmodulin dependent protein kinase ID	0.549324	0.265442	0.538527	4.58431	0.0258931	0.885752
IL7R	interleukin 7 receptor	-0.0762333	0.00123036	0.331905	3.20215	0.0259196	0.885752
WDR47	WD repeat domain 47	0.300658	0.379097	0.328394	8.06717	0.0259411	0.885752
NA	NA	-0.681938	-0.451445	0.31246	2.37898	0.0259447	0.885752
GAB1	GRB2 associated binding protein 1	0.421442	0.281823	0.550788	7.26292	0.0259783	0.885752
NA	NA	0.131737	0.687716	0.10428	2.70576	0.0260843	0.885752
SFTPC	surfactant protein C	-0.0288263	0.0487413	-0.453218	5.90933	0.0261038	0.885752
KLHL29	kelch like family member 29	-0.184339	-0.641057	-0.857049	4.80723	0.0261051	0.885752
NA	NA	0.338509	0.31165	0.305251	7.89883	0.0261168	0.885752
TECTA	tectorin alpha	-0.328416	-0.642202	-0.508832	3.73709	0.0261272	0.885752
PRR23C	proline rich 23C	0.314314	0.400689	0.322194	5.36464	0.0261901	0.885973
VPS16	VPS16, CORVET/HOPS core subunit	0.148561	0.408926	0.432586	6.38408	0.0262174	0.885973
TIPARP	TCDD inducible poly(ADP-ribose) polymerase	0.522644	0.49062	0.546336	7.52321	0.0262979	0.885973
BEST2	bestrophin 2	-0.0131719	0.398701	-0.0388082	4.90878	0.0263115	0.885973
PPP1R1C	protein phosphatase 1 regulatory inhibitor subunit 1C	0.483103	0.630248	0.172785	4.66701	0.0263757	0.885973
DCSTAMP	dendrocyte expressed seven transmembrane protein	-0.0895083	0.337887	-0.138118	4.84268	0.026416	0.885973
NCR1	natural cytotoxicity triggering receptor 1	-0.181158	0.260761	-0.152204	4.87745	0.026521	0.885973
SFTPB	surfactant protein B	-0.542806	-0.374106	-0.490177	5.38954	0.0265331	0.885973
JAM3	junctional adhesion molecule 3	0.0138428	0.645214	0.0414363	4.95228	0.0265344	0.885973
NA	NA	0.389987	0.0201719	0.349717	2.98548	0.0265345	0.885973
NETO2	neuropilin and tolloid like 2	-0.17468	-0.04346	-0.415411	10.3594	0.0265365	0.885973
NA	NA	0.0457528	0.443617	0.252309	2.96904	0.0265458	0.885973
LRRC66	leucine rich repeat containing 66	-0.385912	-0.321994	-0.223783	3.62298	0.0265791	0.885973
OCA2	OCA2 melanosomal transmembrane protein	-0.230519	0.219291	-0.00849472	3.24942	0.02659	0.885973
NA	NA	0.818087	0.207204	0.43536	3.02384	0.0266558	0.887081
RORB	RAR related orphan receptor B	0.0895457	0.396571	-0.148031	4.80874	0.0267015	0.887514
ZNF469	zinc finger protein 469	0.279359	-0.159196	0.352069	4.75777	0.0267746	0.888858
NA	NA	0.292453	0.674994	0.2836	4.42191	0.0268141	0.889084
SCAF11	SR-related CTD associated factor 11	0.402617	0.185869	0.564703	7.01305	0.026864	0.889654
DEFB112	defensin beta 112	0.285925	-0.177639	0.213647	3.40611	0.0269192	0.890398
BMP5	bone morphogenetic protein 5	0.0405005	0.437416	-0.026135	4.15838	0.0270543	0.893778
TRIM59	tripartite motif containing 59	0.202923	0.454297	0.215203	9.11194	0.0270991	0.894172
ANKRD45	ankyrin repeat domain 45	0.399237	-0.0270656	0.342247	2.97877	0.0271878	0.896009
MAD2L1BP	MAD2L1 binding protein	-0.0844183	-0.189434	-0.319424	8.92736	0.0272365	0.896529
NA	NA	-0.216726	-0.680758	-0.636393	4.98133	0.0273459	0.897972
MTRNR2L6	MT-RNR2-like 6	0.52402	-0.00885119	0.113238	5.5467	0.0273464	0.897972
MFSD14A	major facilitator superfamily domain containing 14A	0.194645	0.321837	0.174895	9.71765	0.0274369	0.899467
NA	NA	-0.163946	0.627679	0.0266864	3.1015	0.0274581	0.899467
SYT6	synaptotagmin 6	0.145384	0.460166	0.0975242	6.1035	0.0276721	0.901407
MRGPRX4	MAS related GPR family member X4	-0.472926	-0.497259	0.115363	4.42699	0.0276765	0.901407
NA	NA	0.353739	0.355197	0.0692174	3.7923	0.0277985	0.901407
CAMK1	calcium/calmodulin dependent protein kinase I	-0.0310402	0.158573	-0.276903	6.91754	0.0278145	0.901407
PDPK1	3-phosphoinositide dependent protein kinase 1	-0.369982	-0.495604	-0.178359	7.87133	0.0278684	0.901407
ZFP92	ZFP92 zinc finger protein	-0.213616	-0.492744	-0.305417	5.61086	0.0278799	0.901407
WBSCR28	Williams-Beuren syndrome chromosome region 28	-0.421503	-0.00737096	-0.598313	4.10534	0.0279796	0.901407
CEMP1	cementum protein 1	-0.0221484	0.572043	0.0906979	5.31633	0.0280071	0.901407
BBS9	Bardet-Biedl syndrome 9	0.519473	0.433479	0.326227	7.55218	0.0280086	0.901407
TIFAB	TIFA inhibitor	-0.306605	-0.308014	0.147979	3.86735	0.0280406	0.901407
SLC16A12	solute carrier family 16 member 12	0.0450991	0.126149	0.390518	3.40697	0.0280474	0.901407
USP17L7	ubiquitin specific peptidase 17-like family member 7	0.327661	-0.345271	0.273732	4.424	0.0281123	0.901407
MCF2L	MCF.2 cell line derived transforming sequence like	-0.425298	-0.499268	-0.120384	6.14208	0.0281622	0.901407
ADGRG2	adhesion G protein-coupled receptor G2	0.232901	-0.315758	-0.230095	3.17646	0.0281918	0.901407
ANKRD16	ankyrin repeat domain 16	0.457535	0.181215	0.565744	8.36474	0.0281954	0.901407
LZIC	leucine zipper and CTNNBIP1 domain containing	0.250942	0.437825	0.413166	8.04996	0.028197	0.901407
SYCP2L	synaptonemal complex protein 2 like	-0.223485	-0.535042	-0.444148	3.30237	0.0282099	0.901407
GGN	gametogenetin	0.180419	0.136987	-0.420991	4.92144	0.0282297	0.901407
SLFN12L	schlafen family member 12 like	-0.0929269	-0.494214	-0.127105	3.60193	0.0282304	0.901407
NA	NA	-0.0521011	0.346184	-0.190414	4.99032	0.0282354	0.901407
GDF6	growth differentiation factor 6	0.138716	-0.039916	-0.317191	5.3564	0.0283965	0.901407
PCDHB10	protocadherin beta 10	-0.599074	0.256484	-0.203183	3.55513	0.0284025	0.901407
NOP14	NOP14 nucleolar protein	-0.174801	-0.321894	-0.33652	9.19502	0.0284216	0.901407
ANKMY1	ankyrin repeat and MYND domain containing 1	-0.371865	-0.0220111	-0.382536	6.94899	0.0284323	0.901407
NA	NA	-0.0331842	-0.223344	-0.0936778	12.0975	0.0284327	0.901407
PLAC9	placenta specific 9	0.0266847	0.503257	-0.0594955	5.54586	0.0284488	0.901407
SUPT20HL2	SPT20 homolog, SAGA complex component-like 2	-0.313412	0.255196	0.170596	5.38696	0.0284797	0.901407
FOXL1	forkhead box L1	-0.126908	0.0423478	0.436203	4.24097	0.0285123	0.901407
KRTAP22-1	keratin associated protein 22-1	-0.0626025	-0.113739	0.316298	3.42458	0.0285162	0.901407
TRERF1	transcriptional regulating factor 1	-0.084685	-0.103044	-0.639236	8.18881	0.0285578	0.901407
ARHGEF17	Rho guanine nucleotide exchange factor 17	-0.5108	0.150588	-0.357994	6.19695	0.0285911	0.901407
EMC1	ER membrane protein complex subunit 1	-0.344451	0.257787	-0.359637	5.90987	0.0286157	0.901407
RFLNA	refilin A	-0.0402534	-0.269802	-0.473011	4.96301	0.0286368	0.901407
KIF1A	kinesin family member 1A	-0.383835	-0.06252	-0.235229	7.01699	0.0286719	0.901407
PNRC2	proline rich nuclear receptor coactivator 2	0.144077	0.111481	0.282778	10.1518	0.028725	0.901407
LOC100631378	uncharacterized 100631378	-0.44546	-0.181667	-0.561112	4.1561	0.0287863	0.901407
SCYL2	SCY1 like pseudokinase 2	0.298001	0.249447	0.401254	9.98084	0.0287954	0.901407
RTL8B	retrotransposon Gag like 8B	-0.0233243	-0.386172	-0.151097	8.65311	0.028803	0.901407
SIX2	SIX homeobox 2	0.075527	0.518031	0.174298	5.04248	0.0288103	0.901407
MRPL14	mitochondrial ribosomal protein L14	-0.340444	-0.230786	-0.142313	8.91466	0.0288897	0.902417
NA	NA	0.0541341	-0.406087	0.230762	4.41505	0.0289089	0.902417
RAB11FIP2	RAB11 family interacting protein 2	0.170357	0.276715	0.423521	8.14445	0.0289852	0.902705
NA	NA	0.458044	-0.0136945	-0.217538	3.93628	0.0290424	0.902705
NA	NA	1.16424	0.639401	0.292585	4.45233	0.0290523	0.902705
NA	NA	-0.270793	-0.104848	-0.539334	5.99426	0.0290674	0.902705
CPSF4L	cleavage and polyadenylation specific factor 4 like	-0.113245	0.129008	0.375136	3.72451	0.0290842	0.902705
PSMB4	proteasome subunit beta 4	0.198025	-0.142424	-0.0441711	10.6739	0.0292066	0.902707
COL25A1	collagen type XXV alpha 1 chain	0.100823	0.508792	0.0789086	5.12812	0.0292565	0.902707
NR3C1	nuclear receptor subfamily 3 group C member 1	-0.556947	-0.577871	-0.281285	3.76489	0.0292892	0.902707
SNPH	syntaphilin	0.513395	-0.198708	-0.0184314	3.52655	0.0292954	0.902707
CYP27C1	cytochrome P450 family 27 subfamily C member 1	0.0766691	0.510257	0.0816245	3.4657	0.0293118	0.902707
MMACHC	methylmalonic aciduria (cobalamin deficiency) cblC type, with homocystinuria	-0.291602	-0.287437	-0.448059	9.66172	0.0293125	0.902707
FLT1	fms related tyrosine kinase 1	0.434939	-0.149151	0.248708	4.92244	0.0294124	0.902707
NIPA2	non imprinted in Prader-Willi/Angelman syndrome 2	-0.0654437	-0.450114	-0.224907	6.88197	0.0294331	0.902707
TBC1D30	TBC1 domain family member 30	-0.157416	-0.31312	-0.519349	8.51971	0.0294479	0.902707
TSPY1	testis specific protein, Y-linked 1	0.225923	0.441299	0.173646	4.60976	0.0294564	0.902707
NA	NA	0.14175	-0.134406	0.0839667	10.6028	0.0294681	0.902707
ITGA9	integrin subunit alpha 9	0.48753	0.602576	0.034707	4.56752	0.0295189	0.902707
BPI	bactericidal/permeability-increasing protein	-0.348136	0.193982	-0.0398071	5.02794	0.0295465	0.902707
NA	NA	-0.707691	-0.513793	-0.469414	3.33163	0.0295589	0.902707
CCND1	cyclin D1	-0.212669	-0.355919	-0.487326	10.5261	0.0296099	0.902707
NA	NA	-0.0227154	-0.533656	0.206182	4.50199	0.0296313	0.902707
USP17L11	ubiquitin specific peptidase 17-like family member 11	0.149787	0.142824	0.625405	4.93641	0.0296923	0.902707
NA	NA	0.183508	-0.0896737	0.214629	3.24177	0.029705	0.902707
HOXB6	homeobox B6	0.0355046	0.827996	0.155253	5.06969	0.0297151	0.902707
TTYH2	tweety family member 2	-0.0735566	-0.00519792	-0.310628	8.42285	0.0297762	0.902893
NA	NA	0.4498	0.780626	0.477207	5.40382	0.0298112	0.902893
TUBGCP3	tubulin gamma complex associated protein 3	0.0768713	-0.070398	0.250144	8.19105	0.0298208	0.902893
AHSA2	activator of HSP90 ATPase homolog 2	0.545588	0.73502	0.465885	6.36541	0.029864	0.903195
NA	NA	-0.427701	-0.471941	-0.7225	7.91435	0.0300003	0.90631
LCN12	lipocalin 12	0.212102	-0.142921	-0.226536	4.3171	0.0301266	0.908523
OR2D3	olfactory receptor family 2 subfamily D member 3	-0.425631	-0.575177	-0.203397	3.29045	0.0301404	0.908523
CTAGE15	CTAGE family member 15	0.393039	0.125601	0.338754	4.93966	0.0301996	0.9093
ZAN	zonadhesin (gene/pseudogene)	0.640791	0.362007	0.262731	4.09233	0.0302532	0.909905
ARMS2	age-related maculopathy susceptibility 2	-0.767416	-0.649242	-0.6368	3.56071	0.0303208	0.91093
NA	NA	-0.029659	-0.288041	0.123384	6.97182	0.0303556	0.910971
H1F0	H1 histone family member 0	0.135722	-0.306971	0.144554	8.60722	0.0303983	0.911246
CNNM2	cyclin and CBS domain divalent metal cation transport mediator 2	0.353353	0.225497	0.373061	8.20877	0.0304752	0.912319
NA	NA	-0.201656	-0.155827	-0.861787	5.14246	0.0305015	0.912319
LINC00272	long intergenic non-protein coding RNA 272	0.464316	0.420272	0.506941	3.06912	0.0305915	0.912319
KLF12	Kruppel like factor 12	-0.411381	-0.518087	-0.456545	3.42229	0.0306492	0.912319
KRTAP3-1	keratin associated protein 3-1	-0.00313305	0.483076	0.407612	5.49472	0.0306525	0.912319
TMEM106A	transmembrane protein 106A	-0.574521	-0.57365	-0.687362	4.67681	0.030665	0.912319
CD27	CD27 molecule	0.217815	0.534331	0.522339	5.05289	0.030669	0.912319
CT83	cancer/testis antigen 83	0.475177	0.730821	0.619363	3.6016	0.0307338	0.91265
TMEM209	transmembrane protein 209	0.124402	0.149135	0.334586	9.89542	0.0307473	0.91265
MIR205HG	MIR205 host gene	-0.0412336	0.365237	0.205482	4.28473	0.0307957	0.912981
NA	NA	0.62046	-0.00744551	0.381175	4.64721	0.030841	0.912981
MATK	megakaryocyte-associated tyrosine kinase	-0.614183	0.157966	-0.264214	5.30982	0.0308592	0.912981
NA	NA	0.0528569	0.129061	0.350761	2.70208	0.0309419	0.914281
EHF	ETS homologous factor	-0.147224	-0.163309	-0.234182	12.2042	0.0309771	0.914281
ADAMTS10	ADAM metallopeptidase with thrombospondin type 1 motif 10	-0.339105	0.290159	-0.471543	4.95902	0.031004	0.914281
ALPL	alkaline phosphatase, liver/bone/kidney	-0.311358	-0.265013	-0.478875	3.75657	0.031168	0.917616
SEMA3A	semaphorin 3A	-0.200614	0.283299	0.00516235	3.07911	0.0311846	0.917616
NA	NA	0.475161	0.137253	0.889832	7.78045	0.031226	0.917842
ABAT	4-aminobutyrate aminotransferase	0.317397	0.116873	-0.182156	6.78228	0.0312656	0.918015
USP9Y	ubiquitin specific peptidase 9, Y-linked	-0.467652	-0.34475	-0.170815	7.15687	0.0313553	0.918779
C1orf145	chromosome 1 open reading frame 145	0.232306	-0.437112	0.00541948	5.38341	0.0313903	0.918779
NA	NA	-0.0991559	-0.192194	0.230198	4.16025	0.0313931	0.918779
NA	NA	0.221327	-0.262486	-0.498469	2.52345	0.0315442	0.92221
JMJD1C	jumonji domain containing 1C	-0.213219	0.158001	0.0450201	8.42194	0.0317053	0.924346
PODNL1	podocan like 1	-0.375026	-0.234393	0.122105	5.35565	0.0317507	0.924346
NA	NA	-0.133971	0.0270184	-0.364571	8.2363	0.0317795	0.924346
NA	NA	-0.133971	0.0270184	-0.364571	8.2363	0.0317795	0.924346
NA	NA	0.229577	0.356446	0.171017	3.13711	0.0318108	0.924346
HOMER1	homer scaffolding protein 1	-0.110426	-0.208598	-0.434916	8.22338	0.0318871	0.924346
PDE6G	phosphodiesterase 6G	-0.157322	0.392699	0.353307	4.87525	0.0319445	0.924346
ETFBKMT	electron transfer flavoprotein beta subunit lysine methyltransferase	0.617397	0.438361	0.514944	6.56717	0.0319509	0.924346
ZBTB32	zinc finger and BTB domain containing 32	-0.253615	0.230247	-0.126211	4.73454	0.0319561	0.924346
OR5AS1	olfactory receptor family 5 subfamily AS member 1	-0.0244159	0.194155	0.308603	3.03487	0.0319766	0.924346
CCDC13	coiled-coil domain containing 13	-0.0829479	0.405424	0.131373	5.75611	0.0320245	0.924346
POLR2J	RNA polymerase II subunit J	-0.0458209	-0.207183	-0.0816178	11.8947	0.0320402	0.924346
NA	NA	-1.00407	-0.840566	-0.0625705	3.25527	0.0320775	0.924346
PDE1B	phosphodiesterase 1B	0.363583	0.368466	0.0806578	3.11307	0.032146	0.924346
TIMM44	translocase of inner mitochondrial membrane 44	-0.397841	-0.448944	-0.274251	8.00516	0.032214	0.924346
EEF2KMT	eukaryotic elongation factor 2 lysine methyltransferase	0.0501025	-0.125297	-0.238953	9.38042	0.0322257	0.924346
COG7	component of oligomeric golgi complex 7	0.0444616	0.158647	0.222392	9.96339	0.0322437	0.924346
MRPL36	mitochondrial ribosomal protein L36	-0.236997	-0.302096	-0.236418	10.48	0.0322448	0.924346
LOC100131107	putative UPF0607 protein ENSP00000383783	0.194927	0.215651	0.552557	4.04938	0.032264	0.924346
PIANP	PILR alpha associated neural protein	-0.37578	-0.0117097	-0.39592	5.0999	0.0323209	0.924346
GZMM	granzyme M	0.000367677	-0.251506	-0.419634	5.12488	0.032332	0.924346
METTL18	methyltransferase like 18	0.375684	0.532136	0.591233	7.06105	0.0323652	0.924346
C10orf35	chromosome 10 open reading frame 35	-0.166583	-0.0206924	-0.394565	6.94342	0.0324401	0.925512
LEF1	lymphoid enhancer binding factor 1	0.413345	0.329165	0.346216	7.30965	0.0324881	0.925912
SCIN	scinderin	0.76671	0.243015	0.606701	4.19521	0.0325903	0.926589
NA	NA	0.291494	0.222106	0.340559	7.84658	0.0326482	0.926589
NA	NA	0.291494	0.222106	0.340559	7.84658	0.0326482	0.926589
NA	NA	0.291494	0.222106	0.340559	7.84658	0.0326482	0.926589
TCN1	transcobalamin 1	-0.23039	-0.376494	0.134063	3.88964	0.0327353	0.92685
GRAMD4	GRAM domain containing 4	0.511465	-0.201412	0.0435056	5.27601	0.0327455	0.92685
CLCN3	chloride voltage-gated channel 3	0.232228	0.324775	0.325185	10.2247	0.032812	0.92685
EMC8	ER membrane protein complex subunit 8	-0.250485	-0.407859	-0.334766	8.51733	0.0329214	0.92685
AMDHD1	amidohydrolase domain containing 1	0.210772	0.435037	-0.0894324	3.92591	0.0329305	0.92685
FAM136A	family with sequence similarity 136 member A	-0.188669	-0.301942	-0.452515	8.39526	0.0329416	0.92685
NA	NA	0.538317	0.625497	0.636039	8.39862	0.0329853	0.92685
NA	NA	-0.00882277	-0.317821	-0.0545006	11.4376	0.0329992	0.92685
VIP	vasoactive intestinal peptide	-0.0986655	0.37187	-0.0405413	2.60868	0.0330758	0.92685
CORO1C	coronin 1C	-0.0859658	-0.156251	-0.306696	9.819	0.0330822	0.92685
GLOD4	glyoxalase domain containing 4	-0.0765217	-0.391137	-0.112147	7.60404	0.033098	0.92685
SIRPG	signal regulatory protein gamma	-0.365544	0.193779	-0.164258	3.10164	0.0331119	0.92685
MMP15	matrix metallopeptidase 15	-0.289901	-0.352812	-0.420348	9.22277	0.0331244	0.92685
GSTZ1	glutathione S-transferase zeta 1	0.218737	-0.184273	0.251944	7.53821	0.0331386	0.92685
CYTH2	cytohesin 2	0.0585369	0.379418	0.185376	8.86356	0.0331717	0.92685
TRIQK	triple QxxK/R motif containing	0.201978	0.314905	0.317245	8.31326	0.0332028	0.92685
NPPA	natriuretic peptide A	-0.350998	-0.5865	-0.554071	3.98764	0.0332919	0.927452
IL27RA	interleukin 27 receptor subunit alpha	0.0358475	-0.480112	-0.466394	4.57673	0.0333174	0.927452
SLC5A8	solute carrier family 5 member 8	0.104312	0.519962	0.235051	3.81775	0.0333267	0.927452
NA	NA	0.162068	-0.384	-0.0344816	9.99973	0.0335506	0.932495
ADAM20	ADAM metallopeptidase domain 20	-0.0151363	0.115081	0.415818	2.65905	0.0335766	0.932495
LURAP1L	leucine rich adaptor protein 1 like	0.344636	0.573956	0.518917	3.74779	0.0336337	0.93286
ZNF534	zinc finger protein 534	0.398747	0.174472	0.384599	7.47244	0.0336583	0.93286
VIM	vimentin	-0.0289637	0.098876	0.469466	6.99884	0.0337669	0.933862
DRAP1	DR1 associated protein 1	-0.157953	-0.363287	-0.153258	9.63965	0.0337996	0.933862
UGT2A3	UDP glucuronosyltransferase family 2 member A3	0.005898	0.00470998	0.36646	4.04309	0.0338706	0.933862
NRN1L	neuritin 1 like	-0.034345	0.0727869	-0.268626	5.37548	0.0339116	0.933862
RASD1	ras related dexamethasone induced 1	-0.522211	-0.284484	-0.192109	5.19806	0.0340069	0.933862
STX3	syntaxin 3	0.204868	0.343901	0.374078	9.78606	0.0340549	0.933862
NA	NA	0.0628972	-0.0915707	0.478426	3.68989	0.0340872	0.933862
CCR7	C-C motif chemokine receptor 7	0.183754	0.320005	0.475183	4.45889	0.0340981	0.933862
PPA2	pyrophosphatase (inorganic) 2	-0.215169	-0.285404	0.0217812	7.3707	0.0341068	0.933862
UQCRFS1	ubiquinol-cytochrome c reductase, Rieske iron-sulfur polypeptide 1	-0.190886	-0.133982	-0.286617	10.3181	0.0341149	0.933862
TTC16	tetratricopeptide repeat domain 16	0.0120559	0.30771	0.273955	4.99429	0.0342039	0.933862
F2RL2	coagulation factor II thrombin receptor like 2	0.215607	-0.387016	-0.188719	3.67016	0.034228	0.933862
CCDC172	coiled-coil domain containing 172	-0.174609	0.116486	-0.111018	2.33116	0.0342768	0.933862
KRCC1	lysine rich coiled-coil 1	-0.0469764	-0.221921	0.246662	7.26903	0.0342857	0.933862
SCN4A	sodium voltage-gated channel alpha subunit 4	-0.363279	-0.512022	-0.314707	3.26383	0.0342862	0.933862
FAM110A	family with sequence similarity 110 member A	0.094519	0.396328	0.0415629	7.74954	0.0343142	0.933862
DPPA2	developmental pluripotency associated 2	-0.0973957	-0.313956	-0.374462	3.03636	0.0343142	0.933862
IRX2	iroquois homeobox 2	-0.239479	-0.561948	-0.161485	5.93071	0.0343192	0.933862
MRPS26	mitochondrial ribosomal protein S26	-0.284123	-0.103301	-0.361991	8.0455	0.034347	0.933862
NEURL4	neuralized E3 ubiquitin protein ligase 4	0.23849	0.503141	0.262506	6.68736	0.0344503	0.935733
NA	NA	0.471114	0.13659	0.345526	3.15219	0.0345646	0.936968
TRIM45	tripartite motif containing 45	0.364832	0.448224	0.741639	5.35231	0.0346384	0.936968
TMEM253	transmembrane protein 253	0.138682	0.412449	-0.00630349	5.40579	0.0346674	0.936968
FGF18	fibroblast growth factor 18	0.0100988	0.469921	0.0647252	5.49425	0.0346897	0.936968
AGMAT	agmatinase	0.0287209	-0.126193	0.338358	3.25715	0.0346911	0.936968
SCYL3	SCY1 like pseudokinase 3	0.076096	0.208589	0.380714	7.20206	0.0347045	0.936968
NA	NA	-0.318777	-0.188256	-0.403982	8.41739	0.0347557	0.936968
PSTK	phosphoseryl-tRNA kinase	-0.0731381	-0.127862	0.631294	6.22107	0.0347885	0.936968
NA	NA	0.694468	0.141822	-0.201113	3.42091	0.0348059	0.936968
BEND5	BEN domain containing 5	0.0531439	0.538668	0.35958	5.24713	0.034912	0.937732
ADRB2	adrenoceptor beta 2	-0.441551	-0.361187	-0.44387	7.44191	0.0349568	0.937732
CHCHD10	coiled-coil-helix-coiled-coil-helix domain containing 10	-0.0578658	-0.305984	-0.104445	11.531	0.0350106	0.937732
RTKN	rhotekin	-0.357495	-0.285314	-0.417877	7.96728	0.0350336	0.937732
HPSE	heparanase	0.427558	-0.0783062	-0.174554	5.44263	0.0351394	0.937732
GMPR	guanosine monophosphate reductase	-0.210208	0.274983	0.0957548	6.01771	0.0351437	0.937732
LRRC75B	leucine rich repeat containing 75B	-0.0458715	0.114242	-0.435268	7.6048	0.0351484	0.937732
CHRDL1	chordin like 1	-0.448085	-0.179075	-0.32852	3.44256	0.0352007	0.937732
USH2A	usherin	0.207743	0.489357	0.106661	3.35503	0.0352088	0.937732
PDCD1	programmed cell death 1	0.072409	0.385923	-0.103749	6.10409	0.0352474	0.937732
GPX2	glutathione peroxidase 2	-0.0655135	0.260026	0.472896	5.71035	0.0352923	0.937732
LUC7L	LUC7 like	-0.222515	-0.253669	-0.41878	7.28455	0.035332	0.937732
OR10J1	olfactory receptor family 10 subfamily J member 1	0.239619	0.355962	0.483291	3.73294	0.0353688	0.937732
NKX1-1	NK1 homeobox 1	-0.327319	-0.260099	-0.479902	5.97164	0.0353741	0.937732
NUP210L	nucleoporin 210 like	0.128426	-0.455428	-0.0209914	4.12502	0.0353829	0.937732
TMPRSS2	transmembrane protease, serine 2	-0.756374	-0.62319	-0.956586	9.7606	0.0354319	0.937732
HOXB7	homeobox B7	-0.0310102	0.146688	0.398551	6.04955	0.0354436	0.937732
ERAP2	endoplasmic reticulum aminopeptidase 2	0.3886	0.673525	0.0795915	3.9165	0.0354717	0.937732
NA	NA	0.102613	-0.00652935	-0.43183	4.56566	0.0355302	0.937732
NA	NA	0.103418	0.384054	0.112114	10.3089	0.0355304	0.937732
UMOD	uromodulin	-0.0729412	0.494977	0.143301	4.51092	0.0355586	0.937732
PTAR1	protein prenyltransferase alpha subunit repeat containing 1	0.0869398	0.211801	0.384191	8.65167	0.0356217	0.938137
GPHA2	glycoprotein hormone alpha 2	-0.28255	-0.232246	-0.463454	5.50693	0.0356925	0.938137
PIM1	Pim-1 proto-oncogene, serine/threonine kinase	0.309079	0.582653	0.75588	6.22023	0.035708	0.938137
CLCN6	chloride voltage-gated channel 6	0.2717	0.205094	0.463806	7.33249	0.0357119	0.938137
CACNG4	calcium voltage-gated channel auxiliary subunit gamma 4	0.0453246	0.697311	0.246822	4.08746	0.0359623	0.94044
PPP1R16B	protein phosphatase 1 regulatory subunit 16B	-0.0553668	-0.027645	-0.501903	5.60945	0.0359999	0.94044
NA	NA	0.0743629	-0.308161	0.0905059	8.39247	0.0360117	0.94044
NA	NA	-0.623712	-0.117726	0.160243	3.96044	0.0360259	0.94044
OTOF	otoferlin	-0.0752213	0.299991	-0.22698	5.24225	0.0360393	0.94044
NA	NA	0.0799072	-0.191622	0.0431089	11.0136	0.0360881	0.94044
NA	NA	-0.249455	0.044706	-0.187017	3.69539	0.0361197	0.94044
MFSD5	major facilitator superfamily domain containing 5	-0.39181	0.0662965	0.166868	8.74164	0.0361693	0.94044
TTLL12	tubulin tyrosine ligase like 12	-0.171533	-0.0899278	-0.288474	10.2661	0.0361746	0.94044
RFFL	ring finger and FYVE like domain containing E3 ubiquitin protein ligase	0.0557482	0.353173	0.348754	7.73123	0.0361761	0.94044
UMODL1	uromodulin like 1	0.0825091	0.10504	0.482128	4.57004	0.0362139	0.94044
FRG2	FSHD region gene 2	-0.529023	-0.395201	-0.0664713	3.96178	0.0362147	0.94044
KRTAP5-11	keratin associated protein 5-11	0.058448	0.434872	0.335687	5.95811	0.0362502	0.940465
TPRA1	transmembrane protein adipocyte associated 1	0.229026	0.254767	0.387398	10.1873	0.0363426	0.941129
DFFB	DNA fragmentation factor subunit beta	-0.155737	-0.317298	-0.641045	7.64489	0.0363978	0.941129
TCEAL5	transcription elongation factor A like 5	-0.799468	-0.217713	-0.108683	4.31358	0.0363992	0.941129
NA	NA	0.0645599	-0.0776419	0.263125	3.08876	0.0364872	0.941129
NA	NA	0.0645599	-0.0776419	0.263125	3.08876	0.0364872	0.941129
PXDN	peroxidasin	-0.350946	0.141248	-0.427019	6.94832	0.0364924	0.941129
PKN2	protein kinase N2	0.168251	0.281617	0.303575	9.58147	0.0365181	0.941129
KRT31	keratin 31	-0.239571	0.140586	0.226879	5.22878	0.0366857	0.941747
NA	NA	0.403722	0.40436	0.536798	7.95191	0.0367419	0.941747
CT45A8	cancer/testis antigen family 45 member A8	-0.0652776	-0.562378	-0.316071	4.54029	0.0368052	0.941747
CT45A9	cancer/testis antigen family 45 member A9	-0.0652776	-0.562378	-0.316071	4.54029	0.0368052	0.941747
SLC25A31	solute carrier family 25 member 31	0.237573	-0.316268	0.0995941	3.84275	0.0368433	0.941747
SAP30BP	SAP30 binding protein	0.111719	0.254186	0.255582	8.77762	0.0368859	0.941747
NA	NA	0.00537851	1.15731	0.0770161	2.17007	0.036921	0.941747
INHBE	inhibin beta E subunit	-0.44084	-0.371873	-0.631191	4.90837	0.0369395	0.941747
HPGDS	hematopoietic prostaglandin D synthase	-0.209817	0.336942	-0.232714	3.65658	0.036954	0.941747
CTAG2	cancer/testis antigen 2	0.0719695	-0.350183	-0.419661	5.85737	0.0369809	0.941747
PRAMEF1	PRAME family member 1	-0.147503	0.205623	-0.23536	3.30501	0.0369931	0.941747
HBZ	hemoglobin subunit zeta	0.314849	0.585929	0.423608	3.52938	0.0369931	0.941747
HEATR9	HEAT repeat containing 9	-0.0492093	0.369485	0.020289	3.55364	0.0370607	0.941747
BPY2B	basic charge, Y-linked, 2B	-0.0250048	0.334816	-0.113779	2.65363	0.0371179	0.941747
SOX6	SRY-box 6	-0.28648	0.228642	0.360933	3.60857	0.0371231	0.941747
KLF7	Kruppel like factor 7	0.543476	-0.0610838	0.364969	8.07121	0.0371441	0.941747
SMAGP	small cell adhesion glycoprotein	-0.0854382	0.157465	-0.30487	8.0799	0.037218	0.941747
ITIH6	inter-alpha-trypsin inhibitor heavy chain family member 6	0.140498	0.470422	0.261941	3.52902	0.0372419	0.941747
OLR1	oxidized low density lipoprotein receptor 1	0.162909	0.0865598	0.639081	3.55989	0.0372451	0.941747
NA	NA	-0.110457	0.206893	-0.166983	5.18675	0.0372674	0.941747
ALDH1A1	aldehyde dehydrogenase 1 family member A1	-0.0810089	0.284792	-0.205572	5.49809	0.0372695	0.941747
SLIT1	slit guidance ligand 1	0.408836	0.549939	0.378527	5.53585	0.0373254	0.942285
NA	NA	0.172474	0.469978	-0.108469	3.24404	0.0374117	0.94277
CCDC190	coiled-coil domain containing 190	-0.0667052	0.506509	-0.110958	3.72904	0.0374215	0.94277
L3MBTL4	l(3)mbt-like 4 (Drosophila)	-0.0588903	0.385375	0.457776	5.31306	0.0374794	0.94277
EFCAB3	EF-hand calcium binding domain 3	0.181452	-0.0722568	0.119284	2.55299	0.0375317	0.94277
RTL5	retrotransposon Gag like 5	0.241673	-0.272657	-0.312714	5.09072	0.0375647	0.94277
NAV2	neuron navigator 2	0.374166	-0.245054	0.0809803	4.74791	0.037625	0.94277
GPR34	G protein-coupled receptor 34	0.16872	-0.0482478	0.382738	2.90961	0.0376294	0.94277
LRRIQ1	leucine rich repeats and IQ motif containing 1	0.590858	0.53274	0.451354	6.00013	0.0376587	0.94277
NA	NA	-0.0319329	-0.0110702	-0.392957	10.3531	0.0378001	0.94277
FOXI1	forkhead box I1	-0.227107	-0.566312	-0.139946	4.80807	0.0378122	0.94277
MMRN2	multimerin 2	-0.112862	0.328207	-0.107812	3.62597	0.0378142	0.94277
NA	NA	0.215054	-0.0630766	0.199304	11.3827	0.0378859	0.94277
TTLL7	tubulin tyrosine ligase like 7	0.116305	0.214924	0.425796	8.79935	0.0379629	0.94277
ERP27	endoplasmic reticulum protein 27	-0.459503	0.308403	-0.211507	3.87643	0.0379875	0.94277
ZSCAN12	zinc finger and SCAN domain containing 12	0.150066	-0.274741	0.399328	3.43153	0.0379971	0.94277
FKBP7	FK506 binding protein 7	-0.126111	-0.533178	-0.613521	6.11774	0.0380963	0.94277
NA	NA	-0.333669	0.178664	-0.309015	6.99739	0.0381892	0.94277
NPY4R	neuropeptide Y receptor Y4	-0.161177	-0.324216	-0.536001	5.36902	0.0382443	0.94277
OR52K2	olfactory receptor family 52 subfamily K member 2	-0.201603	0.361741	0.039582	3.67708	0.0382561	0.94277
GLCE	glucuronic acid epimerase	0.124515	0.309925	0.463315	7.1711	0.03831	0.94277
CHKA	choline kinase alpha	0.0939279	0.0506864	0.485671	8.19398	0.0383424	0.94277
SCAND1	SCAN domain containing 1	-0.233715	-0.388174	-0.393463	8.7362	0.0383854	0.94277
SLC9A3R2	SLC9A3 regulator 2	-0.210259	-0.359889	-0.277331	9.84773	0.0383912	0.94277
LPIN1	lipin 1	0.289568	0.339375	0.34341	8.13015	0.0383991	0.94277
NA	NA	0.255064	-0.481485	-0.06087	4.76939	0.0384377	0.94277
IRX1	iroquois homeobox 1	-0.109362	0.214288	-0.405756	5.24969	0.0384862	0.94277
ACTBL2	actin, beta like 2	-0.234464	-0.378151	-0.127817	3.28447	0.0385777	0.94277
ZNF354C	zinc finger protein 354C	0.0861934	0.431278	0.088845	7.09758	0.03861	0.94277
TEX38	testis expressed 38	-0.137336	0.13502	-0.360899	5.11985	0.0386175	0.94277
PLPPR5	phospholipid phosphatase related 5	-0.137343	-0.348211	0.17348	3.8941	0.038657	0.94277
DNAJC5G	DnaJ heat shock protein family (Hsp40) member C5 gamma	0.245764	0.149753	-0.411816	3.45025	0.0386774	0.94277
AGPAT4-IT1	AGPAT4 intronic transcript 1	-0.258408	0.16962	-0.136477	4.26334	0.0387232	0.94277
NA	NA	-0.125858	-0.324747	-0.169614	10.6381	0.0387238	0.94277
NA	NA	-0.0848003	-0.395672	-0.200299	5.56288	0.0387428	0.94277
ZNF839	zinc finger protein 839	0.389536	0.144844	0.360197	6.48534	0.038748	0.94277
NA	NA	-0.132252	-0.25436	-0.243782	10.1493	0.0388112	0.94277
C18orf63	chromosome 18 open reading frame 63	-0.333747	0.112644	-0.189099	3.02654	0.038876	0.94277
NA	NA	0.202362	-0.0105062	0.382507	3.13413	0.0388797	0.94277
CACNA2D1	calcium voltage-gated channel auxiliary subunit alpha2delta 1	-0.152389	-0.184754	0.140488	2.92282	0.0388931	0.94277
FAM212A	family with sequence similarity 212 member A	0.226391	0.0954745	-0.286603	4.83511	0.0388983	0.94277
FOXQ1	forkhead box Q1	-0.502422	-0.364009	-0.601947	5.17236	0.0389176	0.94277
NA	NA	-0.251395	0.301323	0.0859998	6.0477	0.0390941	0.94277
SH2D1A	SH2 domain containing 1A	0.105965	0.433155	0.358927	4.10065	0.0390981	0.94277
NA	NA	0.296374	0.0425978	0.501281	4.42896	0.0391174	0.94277
NA	NA	0.28521	0.241333	0.971873	4.76466	0.0391426	0.94277
DEFB106B	defensin beta 106B	0.102395	0.279137	0.534483	4.90398	0.0391629	0.94277
XYLB	xylulokinase	-0.264126	0.0747662	-0.238319	7.20999	0.039186	0.94277
RELL2	RELT like 2	0.0415851	-0.0561576	-0.327471	7.31096	0.0391871	0.94277
ASAP1	ArfGAP with SH3 domain, ankyrin repeat and PH domain 1	-0.2873	-0.632828	-0.276662	7.20591	0.0392911	0.94277
NA	NA	-0.456928	-0.121014	0.0569867	3.9608	0.0394332	0.94277
XPO7	exportin 7	-0.0578611	-0.248932	-0.129045	10.5953	0.0394699	0.94277
RNF151	ring finger protein 151	-0.136185	0.546331	0.0869031	4.72045	0.0395223	0.94277
GSK3A	glycogen synthase kinase 3 alpha	-0.012102	-0.241483	0.00541281	9.47734	0.0395395	0.94277
NA	NA	-0.0228728	0.263868	-0.084113	11.3366	0.0395584	0.94277
PLXNA3	plexin A3	0.120361	-0.522189	-0.0607479	6.39238	0.0395655	0.94277
NA	NA	0.428864	0.0472217	0.573063	4.22942	0.039663	0.94277
ZNF75A	zinc finger protein 75a	0.215923	0.0842648	0.336676	8.61761	0.039668	0.94277
NA	NA	1.02414	0.484848	1.19796	3.19677	0.0396853	0.94277
MFSD10	major facilitator superfamily domain containing 10	-0.165155	0.197005	0.0513177	8.33953	0.03969	0.94277
NA	NA	0.54005	0.547593	0.248503	3.65796	0.0397157	0.94277
NA	NA	0.488596	0.227595	0.48814	2.97122	0.039738	0.94277
NA	NA	-0.352956	0.184131	0.00584629	5.79323	0.0397444	0.94277
NA	NA	-0.333023	-0.483625	-0.0259844	6.81576	0.0397866	0.94277
NA	NA	-0.0116082	0.457816	0.400965	4.33444	0.0398155	0.94277
NA	NA	-0.312301	-0.220552	-0.302675	6.42891	0.0398247	0.94277
BTG1	BTG anti-proliferation factor 1	-0.601629	-0.40218	-0.599944	6.34929	0.0398282	0.94277
NA	NA	-0.369197	-0.263699	-0.288731	7.65692	0.0398291	0.94277
NA	NA	-0.369197	-0.263699	-0.288731	7.65692	0.0398291	0.94277
NA	NA	-0.369197	-0.263699	-0.288731	7.65692	0.0398291	0.94277
NA	NA	-0.369197	-0.263699	-0.288731	7.65692	0.0398291	0.94277
NA	NA	-0.369197	-0.263699	-0.288731	7.65692	0.0398291	0.94277
HENMT1	HEN1 methyltransferase homolog 1	0.345776	-0.212769	-0.00211562	6.80859	0.0399189	0.94277
TMIGD1	transmembrane and immunoglobulin domain containing 1	0.256395	0.00953193	0.337556	2.93966	0.0399357	0.94277
NA	NA	-0.283391	-0.406305	0.354545	3.33721	0.0399774	0.94277
PLEKHH2	pleckstrin homology, MyTH4 and FERM domain containing H2	0.0119029	-0.438242	0.038094	3.69454	0.039979	0.94277
AIFM3	apoptosis inducing factor, mitochondria associated 3	-0.107534	0.456636	-0.0477466	5.58656	0.0400164	0.94277
VSTM4	V-set and transmembrane domain containing 4	0.232705	0.551929	0.280271	3.2441	0.0400378	0.94277
NA	NA	1.01819	0.467106	0.335458	2.82005	0.0401163	0.94277
NA	NA	-0.0834127	0.467254	-0.0899515	3.23252	0.0401427	0.94277
CCNI2	cyclin I family member 2	-0.391099	0.271013	-0.22494	5.32179	0.0401811	0.94277
ODF3L2	outer dense fiber of sperm tails 3 like 2	-0.268784	0.48561	0.400787	4.7166	0.0401852	0.94277
HSPA12A	heat shock protein family A (Hsp70) member 12A	-0.404718	0.350888	-0.0713449	4.833	0.0402175	0.94277
NA	NA	0.0478164	-0.318232	-0.250624	6.9384	0.0402226	0.94277
SERPINH1	serpin family H member 1	-0.012494	0.494839	-0.0765922	5.92941	0.040273	0.943137
NA	NA	1.17949	-0.0969711	0.780661	6.13101	0.0403979	0.944537
NA	NA	-0.160575	0.287844	0.0815474	3.92421	0.0404302	0.944537
KRTAP10-7	keratin associated protein 10-7	-0.223902	0.13432	-0.319002	6.12357	0.040437	0.944537
TCF7	transcription factor 7 (T-cell specific, HMG-box)	0.0601356	0.242012	-0.353618	5.87993	0.0405383	0.944675
FAM208A	family with sequence similarity 208 member A	0.14871	0.48394	0.133744	7.59444	0.0405412	0.944675
HSD17B3	hydroxysteroid 17-beta dehydrogenase 3	-0.00875567	0.000297298	0.347337	3.96185	0.0405471	0.944675
NA	NA	-0.249256	-0.457773	-0.186966	9.36911	0.0406431	0.945109
CHODL	chondrolectin	-0.123392	-0.256346	0.224091	4.29126	0.0406898	0.945109
ZSCAN23	zinc finger and SCAN domain containing 23	0.470792	0.24958	0.325735	5.98658	0.04073	0.945109
NA	NA	-0.269811	0.199069	0.0529614	3.1167	0.0407398	0.945109
C2orf48	chromosome 2 open reading frame 48	-0.131879	-0.405149	0.0175034	5.4437	0.0407697	0.945109
PNLDC1	PARN like, ribonuclease domain containing 1	-0.158971	-0.330183	0.00601353	2.96591	0.0407743	0.945109
SHOX2	short stature homeobox 2	-0.21789	-0.365345	-0.215401	3.24435	0.0408265	0.945115
NA	NA	0.0492411	-0.367527	0.0154309	7.54474	0.0408441	0.945115
NA	NA	-1.18464	-0.837417	-0.722606	3.95549	0.0409107	0.945851
ACTA1	actin, alpha 1, skeletal muscle	0.15677	-0.21999	-0.0799255	7.17947	0.0409692	0.946008
NA	NA	-0.15941	0.319564	-0.0942896	5.78637	0.0410289	0.946008
KIRREL3	kin of IRRE like 3 (Drosophila)	0.397856	0.197463	0.391011	5.3336	0.0410489	0.946008
HSPB9	heat shock protein family B (small) member 9	-0.0923824	0.241751	0.299496	3.20319	0.0411175	0.946008
PRSS57	protease, serine 57	-0.562389	-0.036854	-0.29322	5.69928	0.0411403	0.946008
LCP2	lymphocyte cytosolic protein 2	0.186759	0.539365	0.346519	4.50641	0.0411605	0.946008
NA	NA	0.138905	0.572612	0.0550178	4.41278	0.0411611	0.946008
HSPA14	heat shock protein family A (Hsp70) member 14	0.0381553	0.242989	0.097227	9.55211	0.0412857	0.946836
NA	NA	0.193725	0.119086	-0.362237	3.72244	0.0412912	0.946836
SCNN1D	sodium channel epithelial 1 delta subunit	0.59555	0.683411	0.331267	4.95524	0.0413015	0.946836
NA	NA	0.0984097	0.441932	0.189816	4.44011	0.0413532	0.947222
CREG2	cellular repressor of E1A stimulated genes 2	-0.170483	0.125142	-0.417194	5.47213	0.0414802	0.947891
MIIP	migration and invasion inhibitory protein	-0.0303087	-0.261442	-0.045903	9.1261	0.0415304	0.947891
NA	NA	-0.245378	-0.521722	-0.422645	3.68857	0.0415505	0.947891
ECHDC3	enoyl-CoA hydratase domain containing 3	0.0844219	-0.147918	-0.241885	9.24977	0.0415616	0.947891
NA	NA	0.169352	0.691099	0.348093	5.33283	0.0415817	0.947891
TRIM49C	tripartite motif containing 49C	0.278447	0.6765	0.074666	4.91105	0.0416041	0.947891
COMMD3-BMI1	COMMD3-BMI1 readthrough	0.27146	0.136041	0.273856	8.7549	0.041684	0.947891
TSPY1	testis specific protein, Y-linked 1	0.0764152	0.464817	0.165581	4.62227	0.0416938	0.947891
NKX2-2	NK2 homeobox 2	-0.227512	0.17565	-0.129201	4.51474	0.0416962	0.947891
ACP5	acid phosphatase 5, tartrate resistant	-0.341427	0.284447	0.206055	5.26454	0.0419374	0.950055
SMKR1	small lysine rich protein 1	-0.130807	-0.120045	-0.429315	7.91629	0.0419647	0.950055
CIDEC	cell death inducing DFFA like effector c	0.0871939	0.713409	-0.0892431	3.27304	0.0419763	0.950055
PRR14L	proline rich 14 like	-0.145179	-0.0248938	0.199529	8.55722	0.0422066	0.950055
GNAT3	G protein subunit alpha transducin 3	-0.310676	0.0223261	0.349094	3.40627	0.04223	0.950055
TP53TG5	TP53 target 5	-0.0941707	-0.324824	0.134846	4.31381	0.0422982	0.950055
NPBWR1	neuropeptides B and W receptor 1	0.0486503	0.359518	0.0612778	3.03075	0.0423065	0.950055
NA	NA	-0.271168	-0.226718	-0.593218	7.77311	0.0423233	0.950055
NEUROD1	neuronal differentiation 1	0.413279	0.0936723	0.251972	4.37453	0.042335	0.950055
RAB2B	RAB2B, member RAS oncogene family	0.227129	0.0183978	0.299338	8.07122	0.0423431	0.950055
GABRA4	gamma-aminobutyric acid type A receptor alpha4 subunit	-0.144561	0.199359	0.298966	3.11295	0.0423514	0.950055
NA	NA	0.256616	0.385036	0.0418472	4.72036	0.0423644	0.950055
NA	NA	0.21313	0.214611	0.265293	8.86499	0.0423885	0.950055
C8orf48	chromosome 8 open reading frame 48	0.191259	0.532905	0.533532	4.55474	0.0424259	0.950055
KCNH1	potassium voltage-gated channel subfamily H member 1	-0.00924464	-0.169097	0.256413	3.75465	0.0425254	0.950055
NA	NA	0.755681	-0.134909	0.0530357	3.40631	0.042526	0.950055
NA	NA	-0.66711	-0.220606	-0.372882	5.10558	0.0425437	0.950055
NA	NA	0.170309	-0.246096	-0.26484	4.56675	0.0425508	0.950055
HS3ST6	heparan sulfate-glucosamine 3-sulfotransferase 6	0.170309	-0.246096	-0.26484	4.56675	0.0425508	0.950055
NA	NA	0.167857	-0.421426	-0.0552477	4.59221	0.042567	0.950055
SEMA3F	semaphorin 3F	0.206534	-0.275717	-0.0161075	7.34928	0.0426406	0.950055
ZNF678	zinc finger protein 678	0.35195	0.23109	0.0855804	7.29401	0.0426681	0.950055
CDX1	caudal type homeobox 1	0.0304342	-0.315517	-0.3502	5.13291	0.0426719	0.950055
NA	NA	0.0584388	-0.24466	0.0911434	11.2084	0.0426787	0.950055
RNF215	ring finger protein 215	0.44655	0.174078	-0.0388101	5.94281	0.042691	0.950055
CMPK2	cytidine/uridine monophosphate kinase 2	0.137001	-0.364781	-0.0610076	5.69967	0.0426999	0.950055
GRXCR1	glutaredoxin and cysteine rich domain containing 1	0.582755	0.212847	0.122652	3.88269	0.0428581	0.952193
IL25	interleukin 25	0.00198084	0.336063	-0.0498197	6.04655	0.0428944	0.952193
CABP4	calcium binding protein 4	-0.0763376	-0.25286	-0.554704	5.65656	0.0429033	0.952193
NA	NA	-0.0132964	-0.712384	0.196823	5.13704	0.0429361	0.952193
FOXA3	forkhead box A3	0.00377498	-0.470095	0.0552318	5.12174	0.0431245	0.955141
TMEM65	transmembrane protein 65	-0.100098	-0.0488062	-0.270007	8.46004	0.0431399	0.955141
NA	NA	0.107365	0.145054	-0.228054	11.576	0.0432028	0.955141
NA	NA	0.272537	0.421041	0.454988	3.23246	0.0432447	0.955141
NA	NA	0.272537	0.421041	0.454988	3.23246	0.0432447	0.955141
C1QTNF9B	C1q and TNF related 9B	0.0302315	0.488389	0.251258	6.03608	0.0434079	0.957493
PSKH2	protein serine kinase H2	0.320637	-0.0188316	0.147297	4.17573	0.0434216	0.957493
BEND7	BEN domain containing 7	-0.264944	-0.734738	0.0397856	5.93509	0.0434816	0.957925
DPP8	dipeptidyl peptidase 8	0.239236	0.2867	0.369856	9.13814	0.0435551	0.957925
FZD6	frizzled class receptor 6	0.235866	0.267619	0.278507	10.0206	0.0435771	0.957925
MCM9	minichromosome maintenance 9 homologous recombination repair factor	0.477978	0.0585576	0.044558	7.65302	0.0435821	0.957925
SHC2	SHC adaptor protein 2	-0.389246	-0.186837	-0.386502	5.73034	0.0437321	0.960446
LINC00982	long intergenic non-protein coding RNA 982	-0.224988	-0.509431	-0.166495	3.73977	0.0438751	0.960747
SNRNP27	small nuclear ribonucleoprotein U4/U6.U5 subunit 27	-0.182767	-0.126462	-0.368193	7.78537	0.0438797	0.960747
NA	NA	0.116352	0.261789	0.796587	2.77078	0.0439174	0.960747
ZCCHC13	zinc finger CCHC-type containing 13	-0.383538	-0.426647	-0.361164	3.33393	0.0439183	0.960747
TMEM247	transmembrane protein 247	-0.0776652	0.422027	0.093382	4.21962	0.0439225	0.960747
IBSP	integrin binding sialoprotein	0.120053	0.449076	0.0504227	3.53275	0.043998	0.961545
LINC00518	long intergenic non-protein coding RNA 518	-0.0409554	0.483364	-0.0622804	2.7832	0.0440641	0.961545
MEOX1	mesenchyme homeobox 1	-0.427041	0.109382	-0.0554113	5.83747	0.0440651	0.961545
LCLAT1	lysocardiolipin acyltransferase 1	0.154404	0.315876	0.303672	10.1876	0.0441299	0.962186
WDR61	WD repeat domain 61	-0.036255	-0.329256	-0.185437	7.40995	0.044346	0.963997
TMCO6	transmembrane and coiled-coil domains 6	-0.539079	-0.356797	-0.4691	7.64871	0.0444013	0.963997
NPY4R	neuropeptide Y receptor Y4	0.0737923	-0.333733	-0.118515	2.93633	0.0444385	0.963997
NA	NA	-0.270709	0.275468	-0.270626	2.80235	0.0444508	0.963997
NA	NA	0.0492498	-0.300906	0.226302	4.19566	0.0444535	0.963997
MICB	MHC class I polypeptide-related sequence B	0.0492498	-0.300906	0.226302	4.19566	0.0444535	0.963997
KIAA1328	KIAA1328	0.263906	0.301706	0.506671	6.69195	0.0444611	0.963997
CDKL3	cyclin dependent kinase like 3	0.590234	0.715805	0.393938	4.82855	0.0446245	0.964787
HCRTR2	hypocretin receptor 2	0.480959	0.105931	0.565274	3.98653	0.044676	0.964787
NA	NA	0.463635	0.0961678	0.246835	5.53535	0.0447145	0.964787
TMX4	thioredoxin related transmembrane protein 4	0.338268	0.363094	0.0331911	8.2898	0.0447199	0.964787
NA	NA	0.20384	-0.127199	0.281569	4.73575	0.0448067	0.964787
DUPD1	dual specificity phosphatase and pro isomerase domain containing 1	-0.376805	0.148884	-0.214274	4.18991	0.0448561	0.964787
PRAMEF13	PRAME family member 13	0.291843	0.0524913	0.366499	5.19439	0.0449014	0.964787
ANKS6	ankyrin repeat and sterile alpha motif domain containing 6	-0.230123	-0.362601	-0.154565	6.69765	0.0449207	0.964787
CGREF1	cell growth regulator with EF-hand domain 1	-0.259323	-0.379514	-0.352394	7.96111	0.0449329	0.964787
LAG3	lymphocyte activating 3	-0.101278	0.390709	-0.121155	4.36971	0.0449396	0.964787
PPFIBP2	PPFIA binding protein 2	-0.445531	-0.445399	-0.413423	8.5239	0.0450114	0.964787
CCDC85A	coiled-coil domain containing 85A	0.129373	0.415733	-0.0341354	5.28834	0.0450735	0.964787
DDT	D-dopachrome tautomerase	-0.0807034	-0.296834	-0.190633	10.3524	0.0450929	0.964787
KCTD6	potassium channel tetramerization domain containing 6	0.368052	-0.132677	0.18808	7.1883	0.0451019	0.964787
NA	NA	-0.181378	0.228297	-0.223024	4.9589	0.0451284	0.964787
NA	NA	-0.181378	0.228297	-0.223024	4.9589	0.0451284	0.964787
NA	NA	-0.709659	-0.554827	-0.637223	3.71111	0.0452014	0.964787
NA	NA	-0.33804	-0.072988	-0.449931	2.53427	0.0452542	0.964787
ELP4	elongator acetyltransferase complex subunit 4	0.338166	0.342377	0.299004	8.28498	0.045261	0.964787
P2RX5	purinergic receptor P2X 5	0.237594	-0.216165	-0.399562	5.92405	0.045264	0.964787
SETBP1	SET binding protein 1	-0.29988	-0.108315	-0.204523	8.30895	0.0452766	0.964787
FBXO18	F-box protein, helicase, 18	0.074823	0.274436	0.0274693	9.11132	0.0452782	0.964787
NA	NA	0.218216	-0.303714	-0.193233	4.46231	0.0454035	0.965415
ANXA7	annexin A7	0.183704	-0.0305182	0.126515	9.44474	0.0454117	0.965415
LRRC10	leucine rich repeat containing 10	0.433442	0.259019	0.405907	3.76246	0.0454828	0.965415
ATRX	ATRX, chromatin remodeler	0.111788	0.471689	0.264457	7.29535	0.0455043	0.965415
SYT15	synaptotagmin 15	-0.144655	-0.590767	-0.324832	4.60623	0.0455065	0.965415
KCNE5	potassium voltage-gated channel subfamily E regulatory subunit 5	0.139476	0.459273	0.205472	4.17584	0.0455207	0.965415
MED13	mediator complex subunit 13	0.200823	0.259286	0.377814	10.1586	0.0455795	0.96591
PPBP	pro-platelet basic protein	-0.254906	0.422488	0.0767217	2.97557	0.0456239	0.966098
ZNF500	zinc finger protein 500	-0.277283	-0.367231	-0.635485	4.93254	0.0457464	0.966585
SNORD102	small nucleolar RNA, C/D box 102	-0.032705	-0.18635	-0.0398	12.1944	0.0457598	0.966585
FOPNL	FGFR1OP N-terminal like	0.132888	-0.144943	-0.137559	9.0138	0.045785	0.966585
INPP1	inositol polyphosphate-1-phosphatase	-0.395177	-0.255876	0.0683828	5.19875	0.0457904	0.966585
ZNF226	zinc finger protein 226	0.351113	0.444739	0.326593	7.319	0.0458747	0.966585
AKAP1	A-kinase anchoring protein 1	-0.125356	-0.193359	-0.366482	9.47883	0.0459042	0.966585
RDH8	retinol dehydrogenase 8 (all-trans)	0.634781	0.108199	0.12988	3.52509	0.0459277	0.966585
TMEM201	transmembrane protein 201	-0.214991	-0.319206	-0.449726	8.40476	0.0459448	0.966585
SLC35G5	solute carrier family 35 member G5	-0.115041	0.365508	-0.308131	4.75479	0.0460064	0.966585
PAX8	paired box 8	0.0451368	0.150897	-0.368903	4.85617	0.0460716	0.966585
NLRP8	NLR family pyrin domain containing 8	0.285094	0.360608	0.524108	3.19582	0.0460784	0.966585
FAM110B	family with sequence similarity 110 member B	-0.226615	-0.386366	-0.677212	5.71322	0.0460902	0.966585
VMO1	vitelline membrane outer layer 1 homolog	-0.30656	0.146332	-0.294135	4.6935	0.0461091	0.966585
ACTB	actin beta	-0.0964894	-0.38381	-0.345589	10.8955	0.0461684	0.966924
BID	BH3 interacting domain death agonist	-0.284695	-0.301558	-0.458841	8.9289	0.0461964	0.966924
NA	NA	-0.403826	-0.287409	0.0218529	4.25545	0.046232	0.966925
KRT74	keratin 74	-0.0828951	0.254815	-0.340386	4.22156	0.0462792	0.967136
NA	NA	-0.482657	-0.520702	-0.483589	1.98011	0.0463314	0.967136
MYH15	myosin heavy chain 15	0.0627052	0.231468	0.464599	3.96513	0.0463971	0.967136
ZFYVE21	zinc finger FYVE-type containing 21	-0.11237	-0.366675	-0.227656	9.53997	0.0464171	0.967136
NA	NA	-0.164676	0.182302	-0.366981	5.97343	0.046503	0.967136
NA	NA	-0.0821728	-0.154997	0.090619	3.57484	0.0467118	0.967136
SPN	sialophorin	-0.385436	-0.0707884	-0.420844	6.56544	0.0467155	0.967136
NA	NA	-0.137744	0.251633	-0.304078	6.26789	0.0468221	0.967136
MMP19	matrix metallopeptidase 19	-0.320181	-0.371401	-0.489117	3.55541	0.0468663	0.967136
RASSF8	Ras association domain family member 8	-0.242751	0.513657	0.445455	5.31649	0.0468712	0.967136
RRAGC	Ras related GTP binding C	0.245077	0.298603	0.337463	8.79978	0.0468716	0.967136
NA	NA	-0.321508	-0.0977224	0.157914	3.78548	0.0469045	0.967136
ASB13	ankyrin repeat and SOCS box containing 13	-0.228882	-0.419253	-0.439161	6.1506	0.0469576	0.967136
CD79A	CD79a molecule	-0.0845675	0.434332	0.323392	5.10146	0.0470428	0.967136
CRYBA4	crystallin beta A4	0.0511819	0.469187	0.132378	2.6997	0.0470476	0.967136
LOC149950	uncharacterized LOC149950	-0.000769643	0.0265898	0.407561	5.20939	0.0470567	0.967136
NA	NA	0.353302	0.755557	-0.0148937	2.32048	0.0470682	0.967136
NA	NA	0.00953957	0.407742	0.244627	3.78187	0.0471107	0.967136
NA	NA	-0.0269078	0.797814	0.100007	5.19935	0.0471311	0.967136
SCX	scleraxis bHLH transcription factor	0.346856	0.417126	-0.121566	4.27422	0.0471371	0.967136
NA	NA	-0.565652	-0.563617	-0.580726	4.23452	0.0471927	0.967136
ADAMTS6	ADAM metallopeptidase with thrombospondin type 1 motif 6	0.276688	0.366831	0.519864	2.9794	0.0472237	0.967136
APBA3	amyloid beta precursor protein binding family A member 3	-0.584048	-0.14335	-0.161544	6.35483	0.0473695	0.967136
NA	NA	0.0664843	0.423369	-0.0555431	4.18067	0.0473864	0.967136
NPHS2	NPHS2, podocin	-0.472141	-0.467619	-0.47107	3.59572	0.0474055	0.967136
NA	NA	0.165919	-0.0658872	-0.0809564	8.94034	0.0474322	0.967136
SPP1	secreted phosphoprotein 1	-0.0190037	-0.335903	-0.562648	4.24371	0.0474526	0.967136
RCAN1	regulator of calcineurin 1	-0.140105	-0.297756	-0.324668	7.8692	0.0474837	0.967136
AMPD1	adenosine monophosphate deaminase 1	-0.320247	0.0748422	0.166469	3.33437	0.0474968	0.967136
PLEKHA4	pleckstrin homology domain containing A4	-0.598451	-0.286971	-0.563783	5.40755	0.0475124	0.967136
WNT5A	Wnt family member 5A	0.605499	0.833495	1.3459	6.32245	0.0476301	0.967136
CD101	CD101 molecule	-0.249214	-0.00418651	0.234877	4.56052	0.0476359	0.967136
KIR3DX1	killer cell immunoglobulin like receptor, three Ig domains X1	-0.0593171	-0.197339	0.29648	4.8511	0.0476744	0.967136
ETV2	ETS variant 2	-0.501417	-0.222782	-0.0272936	6.10706	0.0477454	0.967136
ALAD	aminolevulinate dehydratase	-0.670137	-0.16899	-0.669599	6.43342	0.0477772	0.967136
A2ML1	alpha-2-macroglobulin like 1	-0.0635573	-0.493125	-0.0988692	5.23947	0.0477804	0.967136
CLCN1	chloride voltage-gated channel 1	0.172717	0.381961	0.189506	5.09139	0.0478148	0.967136
RHD	Rh blood group D antigen	0.0510072	0.472496	0.301413	3.17696	0.0478151	0.967136
TLR10	toll like receptor 10	0.361765	-0.0670003	0.00804015	3.69712	0.0478493	0.967136
CHRNG	cholinergic receptor nicotinic gamma subunit	-0.288342	0.0161324	-0.215428	5.61657	0.0479078	0.967136
NA	NA	-0.569404	-0.0639067	-0.32568	5.71372	0.0479642	0.967136
FAM76B	family with sequence similarity 76 member B	0.270806	0.417141	0.368396	7.40238	0.0479736	0.967136
C3orf22	chromosome 3 open reading frame 22	-0.522051	-0.436088	-0.22488	3.7867	0.0479881	0.967136
IL1RL1	interleukin 1 receptor like 1	-0.282135	-0.215308	-0.316318	2.79156	0.0480142	0.967136
TPPP3	tubulin polymerization promoting protein family member 3	0.00628817	0.254947	0.486676	3.28492	0.0480304	0.967136
NA	NA	0.226857	0.816655	0.47383	4.12246	0.0480921	0.967136
LINC00885	long intergenic non-protein coding RNA 885	-0.838314	-0.511334	-0.652274	5.06968	0.0481254	0.967136
NA	NA	0.110489	0.368769	0.228511	8.95132	0.0481354	0.967136
THBS1	thrombospondin 1	0.607778	-0.179109	0.204846	7.75661	0.0481501	0.967136
KCNA10	potassium voltage-gated channel subfamily A member 10	-0.246845	-0.513519	-0.291704	5.91546	0.0481814	0.967136
ZCCHC24	zinc finger CCHC-type containing 24	0.373555	0.296765	0.424409	7.13455	0.0483449	0.967136
TTC21B	tetratricopeptide repeat domain 21B	0.374781	0.206044	0.393978	6.25392	0.0483733	0.967136
HPX	hemopexin	0.0760325	0.477369	0.00418016	5.64845	0.0483825	0.967136
NA	NA	-0.098811	0.575995	-0.0999126	3.78703	0.0483897	0.967136
JKAMP	JNK1/MAPK8-associated membrane protein	0.238201	0.218281	0.113325	9.53646	0.0484273	0.967136
NA	NA	0.0671688	0.5739	0.494781	3.00652	0.0484539	0.967136
NA	NA	-0.168887	-0.263196	-0.410608	8.58771	0.0484785	0.967136
WIPI1	WD repeat domain, phosphoinositide interacting 1	-0.135407	0.194211	0.0311023	8.19959	0.0485164	0.967136
UQCR10	ubiquinol-cytochrome c reductase, complex III subunit X	-0.0116384	-0.262613	-0.0530756	10.7007	0.0485334	0.967136
NA	NA	0.182545	0.265494	0.415337	2.93072	0.0485791	0.967136
NA	NA	-0.211547	-0.0293475	0.398121	2.86306	0.0486255	0.967136
LRRC74B	leucine rich repeat containing 74B	0.518227	0.223934	0.203179	3.38304	0.0486441	0.967136
C19orf18	chromosome 19 open reading frame 18	0.572549	0.396053	0.455538	5.04991	0.0487976	0.967136
NA	NA	0.0848647	-0.24441	-0.0316261	4.09932	0.0488405	0.967136
SCGB1D1	secretoglobin family 1D member 1	-0.197272	0.322233	-0.0953003	4.07173	0.0488578	0.967136
NA	NA	-0.084009	-0.325297	-0.28974	10.5388	0.0488629	0.967136
ADAMTSL5	ADAMTS like 5	-0.160793	0.349888	0.223218	6.44413	0.0490229	0.967136
NA	NA	-0.155159	0.272917	0.0158939	9.66332	0.0490348	0.967136
KRBA2	KRAB-A domain containing 2	0.150073	0.44507	0.220804	6.42932	0.0490982	0.967136
NPR1	natriuretic peptide receptor 1	0.415479	0.368595	0.0513947	4.59434	0.0491018	0.967136
CSMD3	CUB and Sushi multiple domains 3	-0.366169	-0.550351	-0.29219	2.89726	0.0491106	0.967136
NA	NA	0.315283	-0.123623	1.35553	2.86713	0.049147	0.967136
DEFB103A	defensin beta 103A	0.168764	0.48787	0.108125	4.71714	0.0493302	0.967136
NA	NA	-0.425513	-0.619709	-0.421817	4.09288	0.0493397	0.967136
OR4L1	olfactory receptor family 4 subfamily L member 1	0.0149382	0.295728	-0.0909728	3.05605	0.0493562	0.967136
NA	NA	0.101143	0.473662	0.48907	3.57013	0.0493706	0.967136
STAM2	signal transducing adaptor molecule 2	0.367176	0.346866	0.349615	7.70227	0.0493928	0.967136
SAMSN1	SAM domain, SH3 domain and nuclear localization signals 1	-0.137867	0.290881	-0.0247624	2.46681	0.0493968	0.967136
CHURC1-FNTB	CHURC1-FNTB readthrough	0.0577182	-0.00886031	0.220038	8.93501	0.0494269	0.967136
NA	NA	-0.336442	-0.426575	-0.465686	5.05166	0.0494945	0.967136
KRT12	keratin 12	0.425248	0.656066	0.21158	3.63271	0.0495027	0.967136
ZNF571	zinc finger protein 571	0.280126	0.118774	-0.134462	7.3764	0.0495449	0.967136
LINC01496	long intergenic non-protein coding RNA 1496	-0.436756	-0.0048033	-0.49761	4.30983	0.0495557	0.967136
WDR93	WD repeat domain 93	0.155643	0.539592	-0.0861254	4.56625	0.0495619	0.967136
C5orf66-AS1	C5orf66 antisense RNA 1	-0.284296	-0.438829	-0.18294	6.49608	0.0496213	0.967136
ZNF610	zinc finger protein 610	0.434393	0.266428	0.375445	8.38311	0.049643	0.967136
LOC100506422	putative deoxyuridine 5'-triphosphate nucleotidohydrolase-like protein FLJ16323	0.036546	-0.378997	0.121828	4.3574	0.0496706	0.967136
BOD1L2	biorientation of chromosomes in cell division 1 like 2	0.216231	-0.162154	0.153326	3.28747	0.0497058	0.967136
CNTN4	contactin 4	0.100691	0.197894	0.366674	2.38261	0.0497115	0.967136
FRAT2	FRAT2, WNT signaling pathway regulator	-0.399618	-0.078677	-0.323126	6.24684	0.0497239	0.967136
NA	NA	0.130837	-0.0790483	0.306741	3.46852	0.0498086	0.967136
ATP11C	ATPase phospholipid transporting 11C	0.084535	0.292182	-0.18067	7.33314	0.0498106	0.967136
TNRC18	trinucleotide repeat containing 18	-0.130264	0.321716	-0.137476	6.42587	0.0498452	0.967136
RHOXF2B	Rhox homeobox family member 2B	0.00349708	0.152623	0.506702	3.78506	0.049863	0.967136
PARD6B	par-6 family cell polarity regulator beta	-0.108019	-0.274317	0.104241	7.54677	0.0499497	0.967136
FMO4	flavin containing monooxygenase 4	0.557711	0.11903	0.347549	5.90702	0.0499814	0.967136
KRT28	keratin 28	0.218805	-0.30336	0.0920723	3.75013	0.0499819	0.967136
AGMO	alkylglycerol monooxygenase	-0.569244	-0.459346	-0.400892	2.72894	0.0499842	0.967136
TMEM74	transmembrane protein 74	0.412981	0.516193	0.205019	4.89418	0.0499911	0.967136
