# Supplementary material for: Identification of a Radiosensitivity Molecular Signature Induced by Enzalutamide in Hormone-sensitive and Hormone-resistant Prostate Cancer Cells
Source: Sci Rep. 2019 Jun 20;9:8838. doi: 10.1038/s41598-019-44991-w (PMC6586860; doi:10.1038/s41598-019-44991-w)
Supplement: Supplementary file 3 — Supplementary Dataset S2 [file 41598_2019_44991_MOESM3_ESM.xlsx]

## Sheet: Feuil1
SYMBOL	GENENAME	LogFC (C4_2_XRT_ENZA)	LogFC (C4_2_XRT_ADT)	LogFC (C4_2_XRT_ENZA_ADT)	AveExpr	P.Value	Adj.P.Val
CYP1A1	cytochrome P450 family 1 subfamily A member 1	0.577115	2.41713	2.49774	7.44095	9.1e-08	0.00247358
TRIB2	tribbles pseudokinase 2	-1.05165	-0.837034	-1.33564	5.55205	6.11e-07	0.00683937
CYP1A2	cytochrome P450 family 1 subfamily A member 2	0.479481	3.09307	2.8938	7.04701	7.55e-07	0.00683937
FBXL5	F-box and leucine rich repeat protein 5	0.0148801	0.623913	0.545832	8.66418	1.35e-06	0.00916641
CYP1B1	cytochrome P450 family 1 subfamily B member 1	-0.514136	0.64837	0.799379	5.06776	1.76e-05	0.0956117
NA	NA	0.13062	-0.0377329	2.35204	2.05987	2.11e-05	0.0956117
SEMA6A	semaphorin 6A	0.152032	-0.559408	-0.602093	7.67451	2.8e-05	0.10875
TIPARP	TCDD inducible poly(ADP-ribose) polymerase	0.0246444	0.73721	0.854611	7.52321	4.11e-05	0.135428
NKX3-1	NK3 homeobox 1	-0.676678	-0.497035	-1.14541	10.7527	4.48e-05	0.135428
PFKFB3	6-phosphofructo-2-kinase/fructose-2,6-biphosphatase 3	-0.122763	-0.611841	-0.640682	6.92776	6.38e-05	0.162986
PMEPA1	prostate transmembrane protein, androgen induced 1	-1.04542	-0.488485	-1.25852	8.37387	6.59e-05	0.162986
C1orf116	chromosome 1 open reading frame 116	-0.885358	-0.0316898	-0.694102	10.9608	7.65e-05	0.17339
FEZF2	FEZ family zinc finger 2	0.800916	-0.000174097	0.196697	4.53527	0.000131928	0.275921
NA	NA	0.112336	0.704667	-0.273033	4.3347	0.00019768	0.383908
GREB1	growth regulation by estrogen in breast cancer 1	-0.773499	-0.210491	-0.806137	6.83707	0.000226418	0.385981
NA	NA	-0.0241143	0.536696	0.822116	5.81978	0.000227139	0.385981
EDN1	endothelin 1	0.349483	0.907271	0.830241	5.02511	0.000260304	0.411346
TGIF1	TGFB induced factor homeobox 1	0.127483	0.310517	0.52605	9.96508	0.000272324	0.411346
FAM213A	family with sequence similarity 213 member A	-0.644886	-0.173168	-0.917063	5.84807	0.000299157	0.418671
NOD1	nucleotide binding oligomerization domain containing 1	0.560495	0.631315	0.669477	4.96327	0.000314303	0.418671
SPTLC3	serine palmitoyltransferase long chain base subunit 3	-0.307083	0.54178	0.323008	7.91177	0.000323369	0.418671
ADRB2	adrenoceptor beta 2	-0.731602	-0.397485	-0.654779	7.44191	0.000391984	0.484439
AAK1	AP2 associated kinase 1	-0.537734	-0.132831	-0.278921	8.12121	0.000426448	0.504117
CC2D2A	coiled-coil and C2 domain containing 2A	0.433003	0.714721	0.599834	5.63699	0.000488528	0.553182
OR4C16	olfactory receptor family 4 subfamily C member 16 (gene/pseudogene)	0.113903	0.772333	0.422883	3.14587	0.000508645	0.553182
CCNG2	cyclin G2	-0.0319502	0.419668	0.534913	10.9288	0.000537324	0.561896
ZBTB10	zinc finger and BTB domain containing 10	-0.696138	-0.262352	-0.800955	7.93809	0.000601003	0.584543
ATP8B4	ATPase phospholipid transporting 8B4 (putative)	0.189233	0.0201635	0.622193	3.02201	0.000603929	0.584543
ORAOV1	oral cancer overexpressed 1	-0.633304	-0.367549	-0.0903614	6.15219	0.00063188	0.584543
PRR15L	proline rich 15 like	-0.80415	-0.0969553	-0.52761	7.18554	0.000644978	0.584543
ZBTB16	zinc finger and BTB domain containing 16	-1.15889	-0.205925	-1.16038	7.16273	0.000701521	0.615279
NOTCH2NL	notch 2 N-terminal like	-0.337567	0.0471539	0.112691	7.35695	0.000743851	0.632018
TXNIP	thioredoxin interacting protein	-0.687507	-0.286001	-0.6972	9.83763	0.000772322	0.635439
OR4P4	olfactory receptor family 4 subfamily P member 4	0.603805	0.187335	0.235919	3.3265	0.000794621	0.635439
TRIM49D1	tripartite motif containing 49D1	-1.21016	-0.763025	-1.18977	5.53165	0.000839914	0.641315
NA	NA	-0.525395	-0.455783	-0.198367	3.94552	0.000854235	0.641315
NA	NA	-0.0487856	-0.547368	-0.200963	4.51064	0.000872729	0.641315
THBS1	thrombospondin 1	-0.985413	-0.242866	-1.0122	7.75661	0.000982371	0.702886
SLC2A12	solute carrier family 2 member 12	-0.824998	0.36592	-0.0549935	7.78301	0.00105512	0.735583
OR10A2	olfactory receptor family 10 subfamily A member 2	0.738495	0.160783	0.286317	3.26747	0.00109063	0.741328
NA	NA	-0.125124	0.469704	0.256017	9.20881	0.00115653	0.766946
RASA4B	RAS p21 protein activator 4B	0.258018	0.789744	0.409735	5.00456	0.00126298	0.817602
ADAMTS3	ADAM metallopeptidase with thrombospondin type 1 motif 3	0.027647	-0.429812	-0.496508	4.28745	0.00137166	0.861701
ZMIZ1	zinc finger MIZ-type containing 1	-0.497923	-0.396014	-0.561616	8.72626	0.00139449	0.861701
EFEMP1	EGF containing fibulin like extracellular matrix protein 1	0.51647	0.124703	0.470842	3.72715	0.00153318	0.926345
CRY2	cryptochrome circadian clock 2	-0.414782	0.379778	0.0846115	6.0508	0.00158148	0.934756
SLC17A6	solute carrier family 17 member 6	0.408077	0.404925	0.134196	3.65943	0.00166363	0.958898
NA	NA	-0.423319	-0.323884	-0.384738	7.27804	0.00171758	0.958898
FAM187B	family with sequence similarity 187 member B	0.536948	0.0913281	0.320641	3.28145	0.00173142	0.958898
SLC25A37	solute carrier family 25 member 37	-0.179237	-0.520328	-0.524115	8.65122	0.00176339	0.958898
NA	NA	-0.564743	-0.554391	-0.766712	3.28778	0.00182532	0.965304
KCNJ13	potassium voltage-gated channel subfamily J member 13	0.194294	0.776705	0.401866	4.72845	0.00184618	0.965304
SLC45A3	solute carrier family 45 member 3	-1.04713	-0.577042	-1.38069	8.497	0.00191199	0.969727
NA	NA	0.284693	0.549259	0.653124	5.32149	0.00192597	0.969727
SPG20	spastic paraplegia 20 (Troyer syndrome)	-0.106762	0.492733	0.389681	7.91456	0.00196186	0.969836
NA	NA	0.261008	0.225798	-0.407568	4.78462	0.00212229	0.999998
CAMKK2	calcium/calmodulin dependent protein kinase kinase 2	-0.236775	0.368372	0.118859	9.02714	0.00223023	0.999998
NA	NA	-0.592578	-0.462002	-1.12253	3.85174	0.00232311	0.999998
HTATIP2	HIV-1 Tat interactive protein 2	-0.699518	-0.153007	-0.320758	6.36738	0.0023976	0.999998
NA	NA	0.594414	0.483462	0.281338	6.19035	0.00240571	0.999998
MYBPC2	myosin binding protein C, fast type	0.32685	0.526118	0.0294683	4.42237	0.00249449	0.999998
TRIM49D2	tripartite motif containing 49D2	-1.1724	-0.670196	-1.13109	5.4973	0.00262874	0.999998
NA	NA	0.552955	0.030708	0.560493	7.95191	0.00269967	0.999998
LAMP3	lysosomal associated membrane protein 3	0.659679	0.23797	0.281419	4.71899	0.00276696	0.999998
CCDC141	coiled-coil domain containing 141	-0.997694	-0.747743	-1.01108	4.03688	0.0028672	0.999998
RBM48	RNA binding motif protein 48	0.183791	0.223064	0.479957	7.57222	0.00292917	0.999998
NA	NA	-0.0813227	0.0581951	0.377578	2.70208	0.00294334	0.999998
FLAD1	flavin adenine dinucleotide synthetase 1	0.0119979	0.334845	0.2121	9.06227	0.00297802	0.999998
NA	NA	-0.230329	0.390529	0.117029	3.37533	0.00301422	0.999998
ID1	inhibitor of DNA binding 1, HLH protein	0.141193	-1.33072	-1.2505	7.37826	0.0032015	0.999998
KIF5C	kinesin family member 5C	-0.488834	-0.559221	-0.462644	6.90193	0.00324531	0.999998
PSTPIP2	proline-serine-threonine phosphatase interacting protein 2	-0.682399	0.140528	-0.156271	4.24482	0.00359223	0.999998
ZNF683	zinc finger protein 683	-0.7525	-0.863788	-0.295354	3.59207	0.00360796	0.999998
SUPT7L	SPT7 like, STAGA complex gamma subunit	0.0514886	0.146903	0.354295	9.48405	0.00366038	0.999998
FOSL2	FOS like 2, AP-1 transcription factor subunit	-0.500957	0.167362	-0.0858045	7.62876	0.0037074	0.999998
DUSP4	dual specificity phosphatase 4	-0.56017	-0.135108	-0.514072	7.77234	0.00372796	0.999998
NA	NA	0.389716	0.219762	-0.172982	3.92421	0.00375761	0.999998
SFTA2	surfactant associated 2	-0.166765	-0.188534	0.567456	4.24836	0.00376507	0.999998
TTC39A	tetratricopeptide repeat domain 39A	-0.418648	0.157308	-0.350406	7.15322	0.00380863	0.999998
NA	NA	0.169313	0.396396	-0.136826	3.46852	0.00381992	0.999998
ERCC2	ERCC excision repair 2, TFIIH core complex helicase subunit	-0.0286496	-0.0875317	-0.366412	8.60775	0.00385258	0.999998
LINC01235	long intergenic non-protein coding RNA 1235	0.20453	-0.276661	-0.20359	3.74071	0.00399428	0.999998
EHF	ETS homologous factor	-0.239629	0.0288231	-0.131073	12.2042	0.0040785	0.999998
CHRM1	cholinergic receptor muscarinic 1	-0.0104341	0.832267	0.432403	5.08977	0.00413371	0.999998
HMGXB3	HMG-box containing 3	-0.186163	0.187669	-0.140725	7.84326	0.00417294	0.999998
SLC8A3	solute carrier family 8 member A3	0.480064	-0.0510258	0.525835	5.06361	0.00419708	0.999998
SLC2A7	solute carrier family 2 member 7	0.443138	0.0124329	0.316127	4.94034	0.00430234	0.999998
C2CD4C	C2 calcium dependent domain containing 4C	0.538834	0.252854	0.196702	5.66488	0.00430806	0.999998
ADAMTS20	ADAM metallopeptidase with thrombospondin type 1 motif 20	0.0394846	0.266349	0.551964	3.75223	0.00432166	0.999998
ANKAR	ankyrin and armadillo repeat containing	-0.5263	-0.0346364	-0.105051	3.75972	0.00437611	0.999998
KALRN	kalirin, RhoGEF kinase	0.00392428	-0.220792	0.440953	4.35699	0.00441112	0.999998
SSTR4	somatostatin receptor 4	0.0750092	0.435393	0.0291612	4.88056	0.00450418	0.999998
COG7	component of oligomeric golgi complex 7	0.0664283	0.232042	0.265476	9.96339	0.00465088	0.999998
NA	NA	0.512575	0.257207	0.613367	5.98952	0.00474287	0.999998
CCL2	C-C motif chemokine ligand 2	0.0577847	0.423421	0.862847	5.9983	0.00476785	0.999998
BICD2	BICD cargo adaptor 2	-0.633702	-0.291593	-0.564656	7.32512	0.00479014	0.999998
CACNA1F	calcium voltage-gated channel subunit alpha1 F	0.540688	0.275693	0.3367	4.40685	0.00490973	0.999998
NA	NA	0.276815	0.207734	0.5	10.5794	0.00504211	0.999998
LOC441178	uncharacterized LOC441178	0.14349	-0.0699079	0.513751	3.19713	0.00504501	0.999998
HEPN1	hepatocellular carcinoma, down-regulated 1	0.505004	0.153133	0.156514	4.90653	0.0050502	0.999998
NAPEPLD	N-acyl phosphatidylethanolamine phospholipase D	0.34784	0.155197	0.515289	8.48977	0.00507652	0.999998
NA	NA	0.68414	0.754986	1.135	4.23435	0.00509236	0.999998
GRIA2	glutamate ionotropic receptor AMPA type subunit 2	0.129926	0.217961	0.614569	3.49895	0.00524164	0.999998
GPATCH2	G-patch domain containing 2	0.0546836	0.295983	0.412984	8.06599	0.00532772	0.999998
COL4A1	collagen type IV alpha 1 chain	0.558412	0.257508	0.175167	5.07123	0.00534626	0.999998
NA	NA	-0.0279881	-0.0794352	-0.580293	5.43587	0.00543217	0.999998
SAMD8	sterile alpha motif domain containing 8	-0.294914	-0.310016	0.121536	7.49518	0.0054845	0.999998
GDF10	growth differentiation factor 10	-0.433895	-0.381903	0.0600539	4.33259	0.00565843	0.999998
OOSP2	oocyte secreted protein 2	0.680501	-0.0310048	0.609171	3.55064	0.00597823	0.999998
LGALS7B	galectin 7B	0.497439	0.319877	0.420606	6.01598	0.00612033	0.999998
RAB40A	RAB40A, member RAS oncogene family	0.024115	0.258699	-0.240415	5.41259	0.00615027	0.999998
DMRTA2	DMRT like family A2	0.533172	0.171943	-0.128356	4.45386	0.00635018	0.999998
ATAD2B	ATPase family, AAA domain containing 2B	-0.219046	-0.432552	0.00904599	6.40288	0.00635177	0.999998
SPSB1	splA/ryanodine receptor domain and SOCS box containing 1	-0.604495	-0.17578	-0.771903	6.29279	0.00639653	0.999998
ROS1	ROS proto-oncogene 1, receptor tyrosine kinase	0.259674	0.0138407	-0.106081	2.45304	0.00643272	0.999998
NA	NA	0.359122	0.535684	0.630477	4.40793	0.00652919	0.999998
LACTBL1	lactamase beta like 1	-0.345635	0.226625	-0.426791	4.59378	0.00656898	0.999998
POLL	DNA polymerase lambda	0.288791	0.433364	0.436521	7.53661	0.00659207	0.999998
APBB2	amyloid beta precursor protein binding family B member 2	-0.344847	-0.0747369	0.282252	7.39666	0.00672229	0.999998
HOXA-AS3	HOXA cluster antisense RNA 3	-0.125947	0.518328	0.47655	5.51566	0.00674047	0.999998
SCGB1C1	secretoglobin family 1C member 1	0.321428	0.454504	0.0939444	6.10195	0.00717932	0.999998
PLK2	polo like kinase 2	-0.52102	0.158548	-0.0339239	8.79141	0.00723088	0.999998
ERMARD	ER membrane associated RNA degradation	0.576642	0.569414	0.449786	6.13582	0.00723261	0.999998
BMS1P20	BMS1, ribosome biogenesis factor pseudogene 20	-0.17572	-0.376879	-0.366354	7.97079	0.00730903	0.999998
KCNJ6	potassium voltage-gated channel subfamily J member 6	-0.529037	-0.136623	-0.485769	3.12622	0.00741278	0.999998
NA	NA	0.0753113	0.547978	-0.0668526	3.62005	0.00750911	0.999998
RAX	retina and anterior neural fold homeobox	0.548573	0.615451	-0.102111	4.88342	0.00753007	0.999998
BSDC1	BSD domain containing 1	0.0126407	0.42441	0.0568399	8.76428	0.00754305	0.999998
GIPC3	GIPC PDZ domain containing family member 3	-0.758192	-0.120688	-0.760413	4.22186	0.00756668	0.999998
GMNC	geminin coiled-coil domain containing	-0.89397	-0.854462	-1.63817	4.65698	0.00766492	0.999998
HIST4H4	histone cluster 4 H4	-0.613002	-0.404432	-0.46093	5.25989	0.00769803	0.999998
NA	NA	-0.113509	0.153988	0.235129	2.72058	0.0078008	0.999998
HSD17B13	hydroxysteroid 17-beta dehydrogenase 13	-0.208314	-0.582563	-0.394461	2.88514	0.0078124	0.999998
MAP3K13	mitogen-activated protein kinase kinase kinase 13	0.047189	-0.394426	-0.048334	8.0591	0.00784179	0.999998
NIM1K	NIM1 serine/threonine protein kinase	-0.331954	-0.242544	0.0987313	3.01112	0.00789144	0.999998
NA	NA	0.222201	0.0151641	0.612775	4.56566	0.00794624	0.999998
PNMA1	paraneoplastic Ma antigen 1	-0.373968	0.0151215	-0.246154	8.66712	0.0080567	0.999998
OCLN	occludin	0.291214	0.230827	0.467066	10.5788	0.00813951	0.999998
NA	NA	0.283747	0.604676	0.249705	2.36748	0.00821777	0.999998
LINC02112	long intergenic non-protein coding RNA 2112	-0.612788	-0.192555	0.01285	3.24001	0.00828188	0.999998
NA	NA	0.453691	0.104375	0.441581	2.71968	0.00829474	0.999998
CLK1	CDC like kinase 1	-0.669934	-0.589478	-0.170076	5.64792	0.00833678	0.999998
GOLGA8S	golgin A8 family member S	0.4493	0.248884	0.462521	5.12249	0.00833794	0.999998
PHF8	PHD finger protein 8	-0.204128	-0.0102675	-0.395792	7.72362	0.00834362	0.999998
ID2	inhibitor of DNA binding 2, HLH protein	-0.00180834	-0.657245	-0.561513	8.19902	0.00841807	0.999998
NA	NA	0.148889	0.510267	0.155042	4.72683	0.00841889	0.999998
SERPINI1	serpin family I member 1	0.8724	0.366462	1.01552	7.13708	0.00845506	0.999998
PXDC1	PX domain containing 1	-0.113761	-0.451778	-0.608336	4.2499	0.0085174	0.999998
LINC01205	long intergenic non-protein coding RNA 1205	-0.504614	-0.471056	-0.410604	3.52383	0.00851921	0.999998
TMEM215	transmembrane protein 215	0.48547	0.182503	0.276407	5.07259	0.00852781	0.999998
NA	NA	-0.0319369	-0.511396	-0.384827	3.59984	0.00865697	0.999998
SNAI2	snail family transcriptional repressor 2	-1.11805	-0.467177	-1.17071	5.01728	0.00871628	0.999998
FHDC1	FH2 domain containing 1	-0.579546	0.11787	-0.486753	7.07242	0.00884142	0.999998
KRBA1	KRAB-A domain containing 1	0.556843	0.516184	0.471838	5.78647	0.00890163	0.999998
NA	NA	0.260834	0.323728	0.511582	4.16025	0.00907794	0.999998
CGN	cingulin	-0.209078	0.14207	-0.438595	6.54388	0.00908724	0.999998
RGS2	regulator of G-protein signaling 2	-0.0922519	0.498826	0.43073	5.04154	0.00913843	0.999998
NA	NA	1.01222	-0.261443	0.372916	3.95064	0.0091809	0.999998
TFPI	tissue factor pathway inhibitor	-0.182835	0.093608	-0.233122	10.9474	0.00921464	0.999998
PEAR1	platelet endothelial aggregation receptor 1	0.560258	0.33282	0.386126	5.18627	0.00943041	0.999998
KIAA2022	KIAA2022	-0.0205405	-0.172734	-0.569671	3.77869	0.00947964	0.999998
ITGAM	integrin subunit alpha M	0.319512	0.20182	0.697883	4.63382	0.00951617	0.999998
RNF170	ring finger protein 170	0.0260516	-0.516435	-0.259391	6.35691	0.0098921	0.999998
NA	NA	0.676725	0.347627	0.417645	4.15735	0.00992057	0.999998
NA	NA	0.64122	0.206578	0.301981	3.77142	0.00998259	0.999998
TMPRSS2	transmembrane protease, serine 2	-0.930755	-0.124811	-0.856145	9.7606	0.0101242	0.999998
MYH7B	myosin heavy chain 7B	-0.192314	0.313562	-0.0958065	4.47674	0.0101998	0.999998
STXBP4	syntaxin binding protein 4	-0.329821	-0.409162	-0.65096	6.56232	0.0102343	0.999998
HHATL	hedgehog acyltransferase-like	0.469657	0.135661	0.549518	4.83022	0.0104051	0.999998
RBM19	RNA binding motif protein 19	-0.0758658	0.0301504	-0.351404	7.72152	0.0104243	0.999998
NA	NA	0.571954	-0.246468	1.93675	3.36118	0.0104456	0.999998
ZNF669	zinc finger protein 669	-0.220131	-0.449768	-0.149167	5.75856	0.0104921	0.999998
NA	NA	-0.135266	0.236469	-0.299503	8.62265	0.0105086	0.999998
NA	NA	-0.135266	0.236469	-0.299503	8.62265	0.0105086	0.999998
NA	NA	-0.135266	0.236469	-0.299503	8.62265	0.0105086	0.999998
TRPM3	transient receptor potential cation channel subfamily M member 3	0.135343	0.129267	0.519652	4.77796	0.0106672	0.999998
C5orf67	chromosome 5 open reading frame 67	0.530601	0.239027	0.168533	3.4793	0.0107112	0.999998
CEP131	centrosomal protein 131	0.466473	0.403392	0.304084	6.78139	0.0107431	0.999998
NUTM2F	NUT family member 2F	0.71003	0.0731973	-0.035183	4.46482	0.0108768	0.999998
PANO1	proapoptotic nucleolar protein 1	0.646573	0.306474	0.272316	4.16616	0.0108995	0.999998
AFF1	AF4/FMR2 family member 1	0.072071	0.17637	0.477676	10.103	0.0109423	0.999998
NA	NA	0.512034	0.344247	0.0016037	4.31545	0.0109554	0.999998
MYBPC1	myosin binding protein C, slow type	-0.804236	-0.688696	-0.79435	4.261	0.0111469	0.999998
NA	NA	0.426397	-0.234629	-0.175747	4.42732	0.0111541	0.999998
OSBPL9	oxysterol binding protein like 9	-0.100797	0.268752	0.138811	8.1538	0.0112041	0.999998
NA	NA	0.304651	-0.082416	0.0708206	3.05934	0.0113339	0.999998
LINC00598	long intergenic non-protein coding RNA 598	0.338067	0.321738	0.469401	3.68938	0.0114106	0.999998
FGF2	fibroblast growth factor 2	0.296151	0.0858109	0.475942	3.90102	0.0114118	0.999998
BCL2L15	BCL2 like 15	0.535245	-0.274501	0.0461554	4.28705	0.0115525	0.999998
NA	NA	-0.181492	0.162934	-0.329082	8.41462	0.0116243	0.999998
NA	NA	-0.181492	0.162934	-0.329082	8.41462	0.0116243	0.999998
FBXO16	F-box protein 16	0.137986	0.169824	0.395712	8.60916	0.011629	0.999998
TRIM77	tripartite motif containing 77	0.406691	0.0461009	-0.0899061	3.7513	0.0119097	0.999998
SIRPD	signal regulatory protein delta	0.362883	-0.25081	0.0191169	3.86996	0.0119102	0.999998
NISCH	nischarin	-0.0434347	0.350261	-0.000725056	8.16985	0.0120434	0.999998
NARS2	asparaginyl-tRNA synthetase 2, mitochondrial (putative)	-0.101045	-0.356323	-0.126734	8.4285	0.0120729	0.999998
NA	NA	0.232014	0.416898	-0.0500535	2.50261	0.0121271	0.999998
NA	NA	-0.00915566	-0.0870716	-0.7545	7.63165	0.0121611	0.999998
GRAMD1B	GRAM domain containing 1B	0.0655542	0.243486	0.516441	4.98826	0.0121683	0.999998
OR10C1	olfactory receptor family 10 subfamily C member 1 (gene/pseudogene)	0.105629	0.40304	0.423642	3.08908	0.0122269	0.999998
GREM1	gremlin 1, DAN family BMP antagonist	0.00252871	-0.401863	-0.446609	4.53219	0.0122445	0.999998
HHIPL1	HHIP like 1	0.504121	0.474573	0.601219	4.58019	0.01239	0.999998
WDR86-AS1	WDR86 antisense RNA 1	-0.240163	-0.325444	-0.50698	5.43028	0.012508	0.999998
FAM222A	family with sequence similarity 222 member A	-0.0507213	-0.220049	-0.497245	6.68747	0.0125515	0.999998
RBM4B	RNA binding motif protein 4B	0.0415506	0.362003	0.334099	7.56843	0.0125728	0.999998
NA	NA	0.45037	0.272557	0.526534	3.13376	0.0125908	0.999998
OR52M1	olfactory receptor family 52 subfamily M member 1	0.349984	-0.149306	0.12841	4.88556	0.0126665	0.999998
NA	NA	-0.118998	0.302497	0.441545	7.73782	0.0126934	0.999998
NA	NA	-0.595368	-0.397329	-0.251826	2.82471	0.0126991	0.999998
NA	NA	0.0216511	0.0647903	0.612615	2.50328	0.0127921	0.999998
SALL2	spalt like transcription factor 2	-0.225699	0.529829	-0.289878	5.51987	0.0128629	0.999998
NA	NA	0.0631091	0.190394	0.782124	3.13016	0.01291	0.999998
HELT	helt bHLH transcription factor	-0.203196	0.559985	0.067297	4.59738	0.0129616	0.999998
NA	NA	0.865875	1.58147	0.717217	3.32642	0.0130238	0.999998
AFG1L	AFG1 like ATPase	-0.116636	-0.141264	0.484277	5.88978	0.013079	0.999998
NA	NA	0.0913276	0.262747	-0.104088	7.44878	0.013133	0.999998
MN1	MN1 proto-oncogene, transcriptional regulator	0.348605	0.442147	0.0394367	5.33688	0.0131351	0.999998
CYS1	cystin 1	0.41167	0.342045	0.396977	6.82966	0.0131663	0.999998
NA	NA	-1.1625	-1.209	-1.10691	4.02588	0.013236	0.999998
COL4A4	collagen type IV alpha 4 chain	0.190556	0.414988	0.439048	4.79031	0.0133126	0.999998
TBC1D26	TBC1 domain family member 26	0.705237	0.111424	0.327681	4.12724	0.0133263	0.999998
SLC22A9	solute carrier family 22 member 9	0.527989	0.445948	-0.0063174	3.64871	0.0134473	0.999998
OR5AN1	olfactory receptor family 5 subfamily AN member 1	0.541027	0.495381	0.185709	3.57626	0.0135717	0.999998
MZB1	marginal zone B and B1 cell specific protein	-0.254039	0.267235	-0.278492	4.4389	0.0136358	0.999998
OR13C9	olfactory receptor family 13 subfamily C member 9	-0.0135786	0.336805	-0.0634475	2.43861	0.0136518	0.999998
LCNL1	lipocalin like 1	0.778002	0.40819	0.473806	3.95641	0.0136978	0.999998
NA	NA	0.482785	0.345814	0.0576987	4.7062	0.0137001	0.999998
FRMD4A	FERM domain containing 4A	0.219636	0.468794	0.729036	6.01312	0.0137926	0.999998
MSMO1	methylsterol monooxygenase 1	0.37152	0.561029	0.535415	10.76	0.013795	0.999998
SRI	sorcin	0.275528	-0.00389219	0.207863	9.32136	0.0138687	0.999998
NA	NA	0.199158	-0.338613	0.0669096	6.15788	0.0139444	0.999998
TNPO2	transportin 2	-0.156992	0.035211	-0.234378	10.8681	0.0140739	0.999998
EFCAB3	EF-hand calcium binding domain 3	0.206374	0.188418	0.313099	2.55299	0.0141059	0.999998
OR14A16	olfactory receptor family 14 subfamily A member 16	-0.0414655	0.356008	0.227414	3.26158	0.0141792	0.999998
NA	NA	0.25449	-0.124278	-0.0704575	5.08654	0.0141984	0.999998
GUCA2B	guanylate cyclase activator 2B	0.479116	0.325335	0.0513336	4.88371	0.0142356	0.999998
NUDT11	nudix hydrolase 11	-0.285708	-0.383948	0.138095	5.61447	0.0142994	0.999998
NA	NA	0.291959	0.70652	0.266037	4.71569	0.01442	0.999998
LPIN1	lipin 1	0.20313	0.407872	0.371073	8.13015	0.0145119	0.999998
NA	NA	-0.27686	-0.27441	-0.607972	6.63985	0.0145233	0.999998
IL12A	interleukin 12A	0.461913	0.513934	0.0266661	5.95887	0.0147368	0.999998
P2RX5-TAX1BP3	P2RX5-TAX1BP3 readthrough (NMD candidate)	-0.414895	-0.085305	-0.415235	5.91057	0.0148188	0.999998
NA	NA	0.29766	0.533259	0.392835	4.48608	0.0149646	0.999998
IL17C	interleukin 17C	0.147063	0.464519	0.438513	6.08942	0.0150169	0.999998
NA	NA	0.0320912	-0.109972	0.466025	3.40722	0.0151171	0.999998
FABP1	fatty acid binding protein 1	0.497123	0.264715	0.2571	3.15089	0.015163	0.999998
BLNK	B-cell linker	-0.34407	0.0599708	0.250584	7.74397	0.0152897	0.999998
HTR1B	5-hydroxytryptamine receptor 1B	0.106664	0.27658	0.606074	4.14107	0.0153391	0.999998
ZP2	zona pellucida glycoprotein 2	-0.516631	-0.0785039	-0.069032	3.32674	0.0153717	0.999998
FBXO44	F-box protein 44	0.0529089	0.3175	0.361143	8.36614	0.0155606	0.999998
NRDE2	NRDE-2, necessary for RNA interference, domain containing	-0.271372	0.183712	0.240339	5.49359	0.0156983	0.999998
INSIG1	insulin induced gene 1	0.234766	0.783855	0.910941	7.87298	0.015923	0.999998
PDIK1L	PDLIM1 interacting kinase 1 like	0.11168	0.00110164	0.524326	6.45241	0.015952	0.999998
IRF6	interferon regulatory factor 6	0.00895951	0.378476	0.334746	8.40083	0.0159734	0.999998
FBP1	fructose-bisphosphatase 1	-0.455749	-0.354195	-0.40797	3.72878	0.0160297	0.999998
NA	NA	-0.397803	-0.862457	-0.696677	4.02687	0.0160773	0.999998
OR2F2	olfactory receptor family 2 subfamily F member 2	0.546315	0.166799	0.348647	3.17118	0.0161797	0.999998
ZPLD1	zona pellucida like domain containing 1	-0.479146	0.278787	-0.234583	6.41857	0.0161834	0.999998
NA	NA	0.441385	0.280646	0.319528	8.88436	0.0161992	0.999998
SETDB2	SET domain bifurcated 2	-0.312655	0.187236	0.248948	7.17401	0.0163154	0.999998
NA	NA	0.0230761	0.390038	0.179547	8.2386	0.0164152	0.999998
NA	NA	-0.156444	0.17301	0.536921	3.14014	0.0164736	0.999998
RDH16	retinol dehydrogenase 16 (all-trans)	-0.865488	-0.126375	-0.437106	3.9037	0.0165625	0.999998
RPS6KL1	ribosomal protein S6 kinase like 1	0.272877	0.223753	-0.110661	6.14108	0.0166906	0.999998
RIN2	Ras and Rab interactor 2	0.0592366	0.493309	0.44355	7.85843	0.0167692	0.999998
PTPRB	protein tyrosine phosphatase, receptor type B	-0.721088	-0.231037	-0.352996	4.24317	0.0167725	0.999998
NA	NA	-0.553302	-1.21918	0.266818	5.75382	0.0167823	0.999998
BRSK2	BR serine/threonine kinase 2	0.124344	0.363795	-0.326359	5.58333	0.0168433	0.999998
SMCO4	single-pass membrane protein with coiled-coil domains 4	-0.332911	0.0666814	-0.294408	6.47844	0.0169236	0.999998
SLC35D1	solute carrier family 35 member D1	-0.1742	0.210165	0.297523	3.23251	0.0169793	0.999998
PLA2G4E	phospholipase A2 group IVE	-0.0303399	0.480904	-0.131315	4.81367	0.0169915	0.999998
AKAP13	A-kinase anchoring protein 13	-0.38596	-0.399696	-0.633906	6.72438	0.0170254	0.999998
WNT2B	Wnt family member 2B	-0.597114	-0.74776	-0.518851	3.93258	0.017148	0.999998
FERMT2	fermitin family member 2	-0.0553456	-0.374695	-0.30764	7.82457	0.0172172	0.999998
CD72	CD72 molecule	0.254279	0.0958879	0.418946	5.48758	0.0172249	0.999998
P4HA1	prolyl 4-hydroxylase subunit alpha 1	-0.0619562	-0.458798	-0.508869	9.33864	0.0172375	0.999998
HERPUD2	HERPUD family member 2	0.122404	0.181	0.310089	9.29171	0.0173727	0.999998
IGSF9B	immunoglobulin superfamily member 9B	-0.394704	-0.429217	-0.41783	6.44587	0.0174819	0.999998
FAM71B	family with sequence similarity 71 member B	0.423761	0.408805	0.17897	2.57763	0.0175128	0.999998
OR4C12	olfactory receptor family 4 subfamily C member 12	0.526859	0.231614	0.108251	3.70941	0.0177079	0.999998
PTAFR	platelet activating factor receptor	0.220452	-0.198081	-0.406838	4.99742	0.0177295	0.999998
C10orf88	chromosome 10 open reading frame 88	-0.198641	0.117249	0.0955707	7.64532	0.017789	0.999998
NA	NA	0.0534235	-0.28687	-0.399409	3.88078	0.0178185	0.999998
NA	NA	0.169655	0.251039	-0.216415	5.98371	0.0178376	0.999998
TGFB2	transforming growth factor beta 2	0.294387	0.065134	-0.276473	4.63948	0.0178543	0.999998
NA	NA	-0.26015	0.288888	0.258099	3.39935	0.0180043	0.999998
CCDC187	coiled-coil domain containing 187	0.273367	0.617464	-0.0110194	4.27205	0.0180771	0.999998
CCDC168	coiled-coil domain containing 168	-0.0360616	-0.26113	-0.289369	2.53568	0.0181164	0.999998
SLC17A9	solute carrier family 17 member 9	0.61684	0.45371	0.427185	5.74129	0.0181211	0.999998
CDK17	cyclin dependent kinase 17	0.367792	0.0903607	0.457426	7.8548	0.0181837	0.999998
2019-03-11	membrane associated ring-CH-type finger 11	-0.168981	-0.041066	0.541848	4.3727	0.0182129	0.999998
CITED1	Cbp/p300 interacting transactivator with Glu/Asp rich carboxy-terminal domain 1	-0.633454	-0.88228	-0.818081	4.90176	0.0182209	0.999998
NA	NA	0.459524	0.627308	0.425362	3.0501	0.0182893	0.999998
SMYD1	SET and MYND domain containing 1	-0.436214	0.112905	-0.00702042	3.6565	0.0183262	0.999998
FAM110B	family with sequence similarity 110 member B	-0.53187	-0.0787632	-0.649234	5.71322	0.0183414	0.999998
ANKRA2	ankyrin repeat family A member 2	-0.220475	0.16171	0.41346	7.43812	0.0183586	0.999998
PGS1	phosphatidylglycerophosphate synthase 1	-0.280207	0.220509	0.109613	6.44119	0.0184455	0.999998
PDE9A	phosphodiesterase 9A	-0.390858	-0.309023	-0.596258	8.71865	0.0185646	0.999998
RGS19	regulator of G-protein signaling 19	-0.246419	-0.399426	-0.576484	5.87315	0.0185886	0.999998
TEX36	testis expressed 36	-0.0636523	0.334639	0.429261	4.19545	0.0187425	0.999998
FOXL2NB	FOXL2 neighbor	0.215008	-0.300556	0.208745	4.99957	0.0187555	0.999998
PRAG1	PEAK1 related kinase activating pseudokinase 1	-1.01186	-0.176922	-0.722726	5.48595	0.0188309	0.999998
TUBA8	tubulin alpha 8	-0.0157621	0.620689	0.410471	5.23517	0.018887	0.999998
ASTL	astacin like metalloendopeptidase	0.393211	0.0737202	0.393737	4.75007	0.0188897	0.999998
NA	NA	0.29315	-0.0688198	-0.15897	3.92183	0.0188927	0.999998
TBPL1	TATA-box binding protein like 1	-0.281985	0.295425	0.186307	8.82174	0.018955	0.999998
TAAR9	trace amine associated receptor 9 (gene/pseudogene)	0.478171	0.0804553	-0.134987	4.59936	0.018984	0.999998
GPR101	G protein-coupled receptor 101	-0.479118	-0.421259	-0.728996	3.75351	0.0190674	0.999998
IL36RN	interleukin 36 receptor antagonist	0.412456	0.525242	0.477323	5.1383	0.0191532	0.999998
SLC39A5	solute carrier family 39 member 5	0.310896	-0.22108	-0.21692	4.7059	0.0191976	0.999998
NA	NA	0.070315	0.251632	0.368839	3.56879	0.0192705	0.999998
NA	NA	-0.142173	-0.0968074	0.51008	2.4331	0.0193675	0.999998
ADHFE1	alcohol dehydrogenase, iron containing 1	-0.419553	-0.486111	-0.706504	3.32567	0.0195122	0.999998
NA	NA	-0.20904	0.53135	0.00288984	3.60138	0.0195355	0.999998
NA	NA	-0.0564156	0.0223147	0.336497	9.09508	0.0196159	0.999998
DNER	delta/notch like EGF repeat containing	0.248845	-0.287408	-0.255567	4.11686	0.0197814	0.999998
RAB3A	RAB3A, member RAS oncogene family	-0.0478666	-0.430523	-0.308512	9.07392	0.0197996	0.999998
RAB5A	RAB5A, member RAS oncogene family	0.0967066	0.0851902	0.266179	11.0987	0.0199868	0.999998
LOC102724323	uncharacterized LOC102724323	0.482315	0.374915	0.333051	4.45636	0.0200565	0.999998
FGL2	fibrinogen like 2	0.201675	0.468811	-0.0541816	3.57798	0.0201331	0.999998
NA	NA	-0.00188453	0.476277	0.575843	4.05023	0.0203499	0.999998
OR5H15	olfactory receptor family 5 subfamily H member 15	-0.34416	-0.363851	-0.376229	2.65915	0.0205495	0.999998
SLC25A28	solute carrier family 25 member 28	0.0804779	0.353525	0.54412	6.42745	0.0205574	0.999998
KRT6C	keratin 6C	0.442654	0.695529	0.282185	5.06386	0.0205871	0.999998
GRM6	glutamate metabotropic receptor 6	0.455734	0.332904	0.21535	3.13049	0.0206285	0.999998
PRSS48	protease, serine 48	0.00280694	0.212669	-0.282491	3.47958	0.020637	0.999998
BBS12	Bardet-Biedl syndrome 12	0.151231	-0.365378	0.121956	6.23218	0.0207255	0.999998
SST	somatostatin	0.4013	0.210716	0.293584	5.4901	0.0207345	0.999998
HDX	highly divergent homeobox	-0.374843	0.379401	0.255411	4.69271	0.0209485	0.999998
NA	NA	-0.0382436	-0.456929	0.130227	5.53542	0.0209782	0.999998
NCOA7	nuclear receptor coactivator 7	0.363072	0.230013	0.505661	7.59056	0.0209902	0.999998
DDX43	DEAD-box helicase 43	-0.299923	0.469471	0.529413	6.12939	0.0210089	0.999998
NA	NA	0.276596	0.481544	-0.117917	5.12347	0.0210201	0.999998
NA	NA	0.019088	-0.648381	-0.326246	4.10038	0.0210774	0.999998
SLAMF9	SLAM family member 9	0.382582	-0.133202	-0.440393	3.58908	0.0211178	0.999998
FERD3L	Fer3 like bHLH transcription factor	0.0921169	-0.126199	-0.597934	5.08595	0.0212665	0.999998
CRTC3	CREB regulated transcription coactivator 3	-0.115593	-0.360367	-0.272987	7.59623	0.021279	0.999998
SELENOV	selenoprotein V	-0.163861	-0.421916	0.243248	3.32024	0.0213299	0.999998
NLRP2	NLR family pyrin domain containing 2	-0.215042	0.174476	-0.248478	6.97577	0.0214834	0.999998
KHDC1L	KH domain containing 1 like	0.344831	-0.250061	-0.223921	3.45734	0.0215094	0.999998
NA	NA	-0.253335	-0.40811	0.203141	3.99659	0.0215525	0.999998
CLCN1	chloride voltage-gated channel 1	0.385681	0.084636	0.269423	5.09139	0.0215769	0.999998
NA	NA	-1.01364	-0.0373632	0.583929	3.9942	0.0216375	0.999998
IL6R	interleukin 6 receptor	-0.263537	0.226387	-0.104462	9.15239	0.0216695	0.999998
SGK494	uncharacterized serine/threonine-protein kinase SgK494	0.512485	-7.8e-05	0.599472	4.73129	0.0217941	0.999998
MB21D2	Mab-21 domain containing 2	0.327256	0.591159	0.710255	4.68954	0.0218471	0.999998
PSKH2	protein serine kinase H2	-0.234219	-0.0616933	-0.383166	4.17573	0.0218877	0.999998
SMIM8	small integral membrane protein 8	0.377023	0.530608	0.660919	5.88681	0.0221406	0.999998
VEZF1	vascular endothelial zinc finger 1	-0.0687735	-0.0676272	0.220971	9.63591	0.022162	0.999998
NA	NA	-0.248407	-0.0901115	-0.685388	6.01552	0.0222564	0.999998
GAL3ST4	galactose-3-O-sulfotransferase 4	0.245761	0.470867	0.0624183	4.67126	0.0223581	0.999998
ADGRF1	adhesion G protein-coupled receptor F1	-0.057768	0.590994	0.155709	4.12995	0.0223858	0.999998
ABCB9	ATP binding cassette subfamily B member 9	-0.325063	0.0228848	-0.237449	7.09784	0.022394	0.999998
NA	NA	-0.199636	-0.520046	-0.483499	3.81648	0.0224004	0.999998
SUCLG2	succinate-CoA ligase GDP-forming beta subunit	-0.209928	-0.0021359	-0.167356	9.22845	0.0224014	0.999998
CAVIN4	caveolae associated protein 4	0.344596	0.583555	0.219933	2.98676	0.0224057	0.999998
NA	NA	0.0153059	0.498822	0.240032	3.74965	0.0224589	0.999998
NA	NA	0.141338	0.372399	0.516508	2.154	0.022502	0.999998
NA	NA	-0.408778	0.288935	-0.0571116	4.25095	0.0226369	0.999998
NA	NA	0.495474	0.356495	0.299007	3.97616	0.0227395	0.999998
NA	NA	-0.171173	0.308018	-0.291709	2.88944	0.0227708	0.999998
FAM133A	family with sequence similarity 133 member A	0.472962	0.208353	0.247091	3.26506	0.0228751	0.999998
NES	nestin	0.325153	0.78489	0.393687	4.82183	0.0229394	0.999998
NA	NA	-0.415129	0.372573	-0.0237377	7.6664	0.0229522	0.999998
KCNA5	potassium voltage-gated channel subfamily A member 5	0.20094	0.307076	0.449858	6.08953	0.022968	0.999998
NA	NA	-0.0774507	-0.413581	-0.287527	7.25786	0.0230255	0.999998
SIX2	SIX homeobox 2	0.145528	-0.041967	-0.408692	5.04248	0.0230645	0.999998
NA	NA	0.354973	0.0370019	0.547457	4.29188	0.0230659	0.999998
NA	NA	0.354973	0.0370019	0.547457	4.29188	0.0230659	0.999998
NA	NA	0.422593	0.270732	0.249932	6.41881	0.0231207	0.999998
WIPI1	WD repeat domain, phosphoinositide interacting 1	0.165768	0.145669	0.366055	8.19959	0.0231864	0.999998
GGN	gametogenetin	-0.291537	-0.648138	-0.504129	4.92144	0.023189	0.999998
C4orf19	chromosome 4 open reading frame 19	0.417459	0.0230131	-0.442892	4.68949	0.0233311	0.999998
NA	NA	-0.0838744	-1.03531	-0.760232	4.40069	0.0233599	0.999998
CCK	cholecystokinin	-0.0584219	0.454775	-0.0272097	5.49776	0.0234481	0.999998
LOC283731	uncharacterized LOC283731	-0.123502	-0.203458	0.272195	4.02585	0.0235537	0.999998
FOXD3	forkhead box D3	0.293091	-0.0218978	0.371717	4.62772	0.0235589	0.999998
KLF4	Kruppel like factor 4	-0.210747	0.489899	0.152506	5.4905	0.0236578	0.999998
NA	NA	-0.19774	0.422979	-0.349431	2.9492	0.0237997	0.999998
NA	NA	0.552556	0.151614	0.344789	4.73837	0.0238707	0.999998
CDKN1B	cyclin dependent kinase inhibitor 1B	0.0712996	0.307044	0.301177	8.89472	0.0239648	0.999998
SMR3B	submaxillary gland androgen regulated protein 3B	0.214343	0.192548	0.51209	3.61722	0.0240083	0.999998
KLF5	Kruppel like factor 5	-0.694337	-0.643462	-0.762889	6.36513	0.024015	0.999998
LIFR	LIF receptor alpha	0.0464759	-0.088532	0.406571	7.26951	0.0240523	0.999998
CACNG4	calcium voltage-gated channel auxiliary subunit gamma 4	-0.637214	-0.659172	-0.149541	4.08746	0.0240708	0.999998
RCVRN	recoverin	0.532305	0.317638	0.302538	4.87663	0.0241149	0.999998
NA	NA	0.273551	0.391678	0.127575	5.39288	0.0241171	0.999998
CTAG2	cancer/testis antigen 2	0.266921	0.621265	0.176888	5.85737	0.024215	0.999998
KANSL3	KAT8 regulatory NSL complex subunit 3	-0.127442	-0.399394	-0.492955	7.87997	0.024277	0.999998
OR4N2	olfactory receptor family 4 subfamily N member 2	0.471425	0.00326668	0.0193456	3.75985	0.0242905	0.999998
LHX8	LIM homeobox 8	0.524671	0.0538775	0.200268	2.96939	0.0243339	0.999998
GSDMD	gasdermin D	-0.243562	-0.499933	0.0863439	4.50388	0.024439	0.999998
FAM227A	family with sequence similarity 227 member A	0.153285	0.332954	-0.469381	6.40497	0.0244657	0.999998
SULT4A1	sulfotransferase family 4A member 1	0.365896	0.109042	0.563576	5.15299	0.0244749	0.999998
NA	NA	-0.288839	-0.220399	-0.627354	5.46475	0.0246001	0.999998
MUC20	mucin 20, cell surface associated	-0.288839	-0.220399	-0.627354	5.46475	0.0246001	0.999998
LRIG1	leucine rich repeats and immunoglobulin like domains 1	-0.236797	0.328233	0.146838	9.61691	0.0246336	0.999998
TBC1D16	TBC1 domain family member 16	-0.43026	-0.188053	-0.450669	7.63349	0.0246404	0.999998
OR5D13	olfactory receptor family 5 subfamily D member 13 (gene/pseudogene)	0.254024	-0.151846	0.0222411	3.47765	0.0246425	0.999998
DHX35	DEAH-box helicase 35	-0.366315	0.00738996	-0.232729	6.92167	0.0246518	0.999998
TAOK3	TAO kinase 3	-0.183528	-0.218851	-0.459529	8.03598	0.0247292	0.999998
SHROOM3	shroom family member 3	-0.303094	0.0582068	-0.277415	9.44452	0.0247384	0.999998
GRAP	GRB2-related adaptor protein	-0.170905	0.212638	0.372973	4.46751	0.0247496	0.999998
DUSP18	dual specificity phosphatase 18	0.637177	0.321379	0.439894	6.00501	0.0248207	0.999998
PCED1B	PC-esterase domain containing 1B	0.26802	-0.317571	-0.0424111	6.1727	0.0248542	0.999998
MINDY1	MINDY lysine 48 deubiquitinase 1	-0.332138	0.113939	-0.452452	5.56421	0.0249077	0.999998
NA	NA	0.167683	-0.634701	0.0138892	4.88801	0.0249137	0.999998
LPXN	leupaxin	-0.416387	-0.294788	-0.56798	6.18784	0.0249175	0.999998
KLHL29	kelch like family member 29	-0.00472289	-0.0837502	-0.823593	4.80723	0.0249861	0.999998
HPS4	HPS4, biogenesis of lysosomal organelles complex 3 subunit 2	-0.0549761	0.330034	0.188338	9.16554	0.0250223	0.999998
C22orf15	chromosome 22 open reading frame 15	-0.0107695	-0.655305	-0.306005	3.48789	0.0250327	0.999998
NA	NA	0.574567	0.23438	0.41	4.89321	0.0251187	0.999998
FASTKD3	FAST kinase domains 3	0.51314	0.0679727	0.254221	5.91628	0.0252533	0.999998
NA	NA	0.102304	-0.224976	-0.370654	4.68181	0.025367	0.999998
NA	NA	0.084559	0.256653	-0.14729	7.21913	0.0255295	0.999998
CRYGS	crystallin gamma S	-0.294589	-0.556496	0.0194383	4.16034	0.0255348	0.999998
P2RX5	purinergic receptor P2X 5	-0.5798	0.0937091	-0.118942	5.92405	0.0255472	0.999998
AMY1C	amylase, alpha 1C (salivary)	0.411503	0.0163887	-0.044665	3.88845	0.0256302	0.999998
NA	NA	-0.0525479	-0.138123	0.221361	11.3243	0.0257093	0.999998
WWTR1	WW domain containing transcription regulator 1	-0.204835	0.332209	-0.367589	4.98185	0.0258248	0.999998
TMF1	TATA element modulatory factor 1	0.118097	-0.205202	0.221721	8.45085	0.0259097	0.999998
DNMBP	dynamin binding protein	-0.0266351	0.303633	0.665038	6.84455	0.0259788	0.999998
APOBR	apolipoprotein B receptor	-0.0719647	-0.433021	0.219098	3.89844	0.0260551	0.999998
BAIAP3	BAI1 associated protein 3	-0.346547	-0.528786	-0.748858	5.88541	0.0261358	0.999998
NA	NA	0.537155	-0.051521	-0.036344	3.77603	0.0261768	0.999998
NA	NA	0.86406	0.0272124	0.265438	4.34719	0.026219	0.999998
KRBA2	KRAB-A domain containing 2	0.0177185	0.292605	0.407813	6.42932	0.0263901	0.999998
C14orf105	chromosome 14 open reading frame 105	0.427181	0.21559	0.241781	3.46836	0.0264188	0.999998
PAX4	paired box 4	0.0798885	0.495787	0.471081	5.19883	0.0264482	0.999998
LMCD1	LIM and cysteine rich domains 1	0.389207	-0.11268	-0.0612059	5.27115	0.0264948	0.999998
CTSW	cathepsin W	-0.0229951	-0.394836	0.0437475	5.36811	0.0265832	0.999998
NA	NA	0.033932	0.424792	0.560827	5.74623	0.0266618	0.999998
MESP2	mesoderm posterior bHLH transcription factor 2	-0.335316	0.183667	0.103275	7.40303	0.0267652	0.999998
NA	NA	0.0766664	0.299184	-0.0873064	7.25327	0.0267831	0.999998
RNF222	ring finger protein 222	-0.44157	-0.502198	-0.449828	3.58625	0.0268094	0.999998
CA10	carbonic anhydrase 10	0.365913	-0.118326	0.0977267	5.10711	0.02682	0.999998
SLC13A4	solute carrier family 13 member 4	0.708228	0.527677	0.43178	5.07112	0.0268868	0.999998
NA	NA	0.116735	-0.0695986	0.498259	4.70844	0.0268931	0.999998
FAM174B	family with sequence similarity 174 member B	-0.339605	0.109277	-0.247098	8.98639	0.0269937	0.999998
ANKRD23	ankyrin repeat domain 23	-0.610448	-0.302256	-0.610639	5.96832	0.0270335	0.999998
PTPRD	protein tyrosine phosphatase, receptor type D	-0.475376	-0.21779	-0.391643	3.60142	0.0270674	0.999998
EARS2	glutamyl-tRNA synthetase 2, mitochondrial	-0.337468	-0.103387	-0.512123	6.8983	0.027176	0.999998
NA	NA	0.518824	0.395088	0.552964	5.26263	0.0272235	0.999998
GPX2	glutathione peroxidase 2	-0.0944855	0.472839	-0.0068896	5.71035	0.0272286	0.999998
CD300LF	CD300 molecule like family member f	-0.486252	0.145827	-0.0326452	5.60568	0.0272702	0.999998
ZNF256	zinc finger protein 256	-0.0049745	0.0814663	0.429018	7.22297	0.0274557	0.999998
CBX8	chromobox 8	0.0960882	-0.20223	-0.254371	7.34777	0.0274713	0.999998
TMCC3	transmembrane and coiled-coil domain family 3	-0.605626	-0.0294821	-0.592101	5.33291	0.0274843	0.999998
PRORY	proline rich, Y-linked	0.379548	0.364306	0.589332	3.98924	0.0275757	0.999998
USP53	ubiquitin specific peptidase 53	0.250374	0.243741	0.563393	7.23488	0.0277531	0.999998
NA	NA	-0.138034	-0.160542	0.317574	2.78491	0.0278015	0.999998
PRPF18	pre-mRNA processing factor 18	-0.15291	-0.352151	-0.166986	7.78784	0.0278766	0.999998
TGFBR2	transforming growth factor beta receptor 2	-0.743696	-0.260853	-0.350742	4.16831	0.0279337	0.999998
NA	NA	0.0287956	-0.465766	0.178983	9.94008	0.0279383	0.999998
DPP4	dipeptidyl peptidase 4	-0.193776	-0.069329	-0.380923	6.7689	0.0279687	0.999998
PRTG	protogenin	-0.318093	-0.670908	-0.316638	6.36725	0.0281309	0.999998
TGOLN2	trans-golgi network protein 2	0.058229	0.211086	-0.131142	8.60051	0.0281678	0.999998
EPPIN-WFDC6	EPPIN-WFDC6 readthrough	-0.390162	-0.590367	-0.384927	3.84542	0.0282468	0.999998
DNAJC22	DnaJ heat shock protein family (Hsp40) member C22	-0.105186	0.345213	0.258394	8.36827	0.0282574	0.999998
PARVB	parvin beta	0.110289	-0.0962055	-0.251413	7.50641	0.0282961	0.999998
OR51I1	olfactory receptor family 51 subfamily I member 1	-0.0842635	-0.503007	-0.54473	2.7545	0.0283024	0.999998
NA	NA	-0.263612	-0.0197811	0.177687	4.72489	0.028356	0.999998
NA	NA	0.519965	0.0552322	0.0577996	3.55994	0.0284602	0.999998
PDZRN3	PDZ domain containing ring finger 3	-0.34093	-0.491203	-0.322857	7.53437	0.0285246	0.999998
NA	NA	-1.19604	-0.100146	-0.0285243	6.27904	0.0286442	0.999998
MVK	mevalonate kinase	0.223452	0.400884	0.603613	7.49651	0.0286928	0.999998
TRIM61	tripartite motif containing 61	0.248965	0.430255	0.184248	3.49211	0.0289179	0.999998
NA	NA	-0.414711	-0.56391	-0.607992	8.49037	0.0289872	0.999998
INTS14	integrator complex subunit 14	-0.0139415	0.252585	0.215453	9.9732	0.0290078	0.999998
CGGBP1	CGG triplet repeat binding protein 1	0.0734807	-0.0733928	0.179083	10.0864	0.0291993	0.999998
NA	NA	-0.566295	-0.36367	-0.285651	4.09863	0.0292523	0.999998
CPEB1	cytoplasmic polyadenylation element binding protein 1	-0.258865	-0.611789	-0.505121	4.704	0.0292675	0.999998
MAP6D1	MAP6 domain containing 1	0.127804	0.00735469	-0.520847	5.3604	0.02931	0.999998
WNK4	WNK lysine deficient protein kinase 4	0.441964	-0.117501	0.170011	4.12163	0.0293133	0.999998
NA	NA	0.0558696	0.525465	0.236104	3.503	0.0295176	0.999998
NA	NA	-0.499658	-0.113402	-0.0872805	3.49584	0.0295185	0.999998
C11orf70	chromosome 11 open reading frame 70	0.106568	0.0491354	0.643391	4.87306	0.0295754	0.999998
PPP1R12C	protein phosphatase 1 regulatory subunit 12C	0.229813	0.439146	0.287062	6.81476	0.0295974	0.999998
NA	NA	-0.33765	-0.804951	-0.332702	6.74299	0.0296481	0.999998
ATXN2	ataxin 2	-0.115238	-0.289044	0.00417803	11.1783	0.0297236	0.999998
LYG2	lysozyme g2	-0.100118	-0.126325	0.641209	4.20315	0.029813	0.999998
FUT2	fucosyltransferase 2	0.497471	0.520294	0.238984	4.53089	0.0299103	0.999998
RCOR3	REST corepressor 3	-0.189018	-0.0470776	0.176523	8.15707	0.0299627	0.999998
SPAAR	small regulatory polypeptide of amino acid response	0.296142	-0.284118	0.366696	5.8282	0.0300187	0.999998
GABRG1	gamma-aminobutyric acid type A receptor gamma1 subunit	-0.0726758	0.256834	-0.227557	2.63931	0.0300476	0.999998
SPDEF	SAM pointed domain containing ETS transcription factor	-0.257213	-0.0632873	-0.212759	10.2788	0.0302165	0.999998
NA	NA	-0.30717	-0.315686	0.477074	2.61272	0.0303741	0.999998
LOC730159	uncharacterized LOC730159	0.191102	0.580309	0.418472	3.26108	0.0304657	0.999998
NA	NA	0.890723	0.541634	1.50813	4.06535	0.0305546	0.999998
CASP10	caspase 10	0.502576	0.436221	0.716135	3.77317	0.0305935	0.999998
SLC16A6	solute carrier family 16 member 6	-0.39254	-0.288683	-0.503711	8.29859	0.0306945	0.999998
GRM4	glutamate metabotropic receptor 4	-0.377561	-0.44772	-0.212067	5.07024	0.0307431	0.999998
PKIA	cAMP-dependent protein kinase inhibitor alpha	-0.157654	-0.279734	0.308804	3.05718	0.0307473	0.999998
CLEC4G	C-type lectin domain family 4 member G	0.124568	-0.334426	0.344447	5.40554	0.0308833	0.999998
PRCD	photoreceptor disc component	0.502521	0.364108	0.177512	5.37371	0.0309411	0.999998
CT55	cancer/testis antigen 55	0.449508	0.268118	0.321529	3.83688	0.03103	0.999998
GRAMD4	GRAM domain containing 4	0.407167	0.296666	-0.265991	5.27601	0.0311718	0.999998
SIGLEC12	sialic acid binding Ig like lectin 12 (gene/pseudogene)	0.496651	0.0726278	0.0273791	3.36254	0.0312667	0.999998
CD163L1	CD163 molecule like 1	-0.0854596	0.308733	0.256827	7.2343	0.0312703	0.999998
THAP7-AS1	THAP7 antisense RNA 1	-0.13866	0.136058	0.393068	6.25066	0.0312725	0.999998
HAL	histidine ammonia-lyase	0.47293	0.263033	0.44241	4.33808	0.0313155	0.999998
NA	NA	0.241179	0.427142	0.1646	2.96181	0.0313648	0.999998
HSPBAP1	HSPB1 associated protein 1	-0.0989475	0.447855	0.262273	6.29739	0.0313692	0.999998
DOCK11	dedicator of cytokinesis 11	0.29201	-0.206603	-0.266386	3.4333	0.0313821	0.999998
KIAA1429	KIAA1429	-0.222583	-0.274896	0.0700945	7.83487	0.0314093	0.999998
KIF3C	kinesin family member 3C	-0.240348	0.25027	0.324247	6.19164	0.0314738	0.999998
STXBP3	syntaxin binding protein 3	0.255045	0.139205	0.311012	8.6867	0.031592	0.999998
CISD2	CDGSH iron sulfur domain 2	0.168113	-0.110403	0.0869051	9.63816	0.0316885	0.999998
NA	NA	-0.198324	-0.532681	-0.207034	3.33873	0.0317646	0.999998
NA	NA	0.459129	0.309974	0.0878673	4.48422	0.0318482	0.999998
ANKS6	ankyrin repeat and sterile alpha motif domain containing 6	-0.141405	-0.233552	-0.378826	6.69765	0.0318988	0.999998
TMEM211	transmembrane protein 211	0.644685	0.479136	0.490442	5.78915	0.0319646	0.999998
UBR3	ubiquitin protein ligase E3 component n-recognin 3 (putative)	0.0870014	-0.291001	0.0640241	8.25428	0.0319783	0.999998
CCDC144NL	coiled-coil domain containing 144 family, N-terminal like	-0.273952	-0.410917	-0.17782	6.13015	0.0321012	0.999998
GABRE	gamma-aminobutyric acid type A receptor epsilon subunit	-0.374732	-0.239398	-0.57298	5.75971	0.0322149	0.999998
CBLC	Cbl proto-oncogene C	-0.446034	-0.0960742	-0.304137	6.17937	0.0323512	0.999998
NA	NA	0.225486	0.0932097	0.217209	5.41647	0.032352	0.999998
FUNDC1	FUN14 domain containing 1	0.303754	0.377937	0.14242	3.1094	0.0323619	0.999998
CCSER2	coiled-coil serine rich protein 2	0.103927	0.147396	0.405304	8.9345	0.0323887	0.999998
NA	NA	0.357232	0.554745	0.16238	3.48138	0.0324018	0.999998
PRB2	proline rich protein BstNI subfamily 2	0.0329341	0.56874	0.521833	4.42843	0.0324208	0.999998
P2RY14	purinergic receptor P2Y14	0.0168661	-0.321424	0.359106	3.41589	0.0324652	0.999998
FAM170A	family with sequence similarity 170 member A	-0.106323	-0.474545	-0.320037	4.15594	0.0324795	0.999998
ATP11AUN	ATP11A upstream neighbor	0.348651	-0.0393674	0.108875	3.27412	0.0324817	0.999998
KIRREL3	kin of IRRE like 3 (Drosophila)	0.359163	0.121719	-0.0918592	5.3336	0.0325804	0.999998
ZC3H10	zinc finger CCCH-type containing 10	-0.324528	-0.206935	-0.32867	7.75663	0.0326064	0.999998
PIK3R4	phosphoinositide-3-kinase regulatory subunit 4	-0.241462	0.0695557	0.197863	8.19326	0.0326097	0.999998
KCNK2	potassium two pore domain channel subfamily K member 2	0.284382	-0.0641644	0.36656	5.1007	0.0326236	0.999998
NPFFR1	neuropeptide FF receptor 1	0.536608	0.4793	0.22184	4.1624	0.0326641	0.999998
NA	NA	-0.377389	-0.309058	0.165011	3.20106	0.0327043	0.999998
NA	NA	-0.00981605	0.29008	-0.14403	7.00393	0.03287	0.999998
SPTBN5	spectrin beta, non-erythrocytic 5	0.217339	-0.411775	0.0740874	5.80405	0.0329477	0.999998
STRA8	stimulated by retinoic acid 8	0.0816823	0.433876	0.25614	3.68542	0.0329688	0.999998
ULK2	unc-51 like autophagy activating kinase 2	0.308745	0.272654	0.465953	6.47245	0.0330521	0.999998
EXOC3	exocyst complex component 3	0.183201	0.349479	0.0314248	7.64037	0.0330916	0.999998
TAAR5	trace amine associated receptor 5	0.131313	0.234193	-0.303892	3.33978	0.0331794	0.999998
C9orf57	chromosome 9 open reading frame 57	0.379103	0.184682	0.221268	2.6168	0.0332094	0.999998
TRY2P	trypsinogen-like pseudogene	0.0102115	0.147206	0.379725	3.25918	0.0332551	0.999998
SIRPG	signal regulatory protein gamma	0.562377	0.181841	0.166402	3.10164	0.0332554	0.999998
MYOM3	myomesin 3	-0.0132505	0.321967	-0.251017	3.53031	0.0332943	0.999998
NA	NA	0.416284	0.35839	-0.0674855	4.36697	0.0333798	0.999998
ALDH3A1	aldehyde dehydrogenase 3 family member A1	0.399484	0.765862	0.596901	5.71471	0.0334927	0.999998
FBXO30	F-box protein 30	0.243237	-0.0502296	0.329772	8.28416	0.0335322	0.999998
NA	NA	0.236256	0.439385	0.645577	3.37338	0.0335589	0.999998
ADGRL1	adhesion G protein-coupled receptor L1	-0.096308	-0.341493	-0.460433	8.4965	0.0335701	0.999998
ACER2	alkaline ceramidase 2	0.0976026	0.328463	0.448348	8.63431	0.0336239	0.999998
DNAH12	dynein axonemal heavy chain 12	-0.0568028	-0.113818	0.362084	2.79055	0.0337413	0.999998
NA	NA	-0.0429507	0.287708	-0.0470692	7.55767	0.0338	0.999998
HERC2	HECT and RLD domain containing E3 ubiquitin protein ligase 2	-0.25662	-0.455098	-0.273768	7.30887	0.0338535	0.999998
ERICH5	glutamate rich 5	-0.135211	-0.504914	-0.0878897	5.01972	0.0339199	0.999998
PIWIL3	piwi like RNA-mediated gene silencing 3	0.424044	0.176973	0.200778	3.90042	0.0341166	0.999998
OR5B2	olfactory receptor family 5 subfamily B member 2	-0.310632	-0.412786	-0.657276	3.44107	0.0342326	0.999998
PIFO	primary cilia formation	-0.543647	-0.201562	-0.685322	4.30316	0.0342384	0.999998
PAPD7	poly(A) RNA polymerase D7, non-canonical	-0.0400173	-0.401784	-0.086361	8.0685	0.034256	0.999998
PCNX4	pecanex homolog 4 (Drosophila)	-0.119478	-0.421193	-0.141788	8.61917	0.0343273	0.999998
NA	NA	-0.013874	-0.408659	-0.47845	5.71134	0.0343314	0.999998
ZBTB4	zinc finger and BTB domain containing 4	-0.283488	-0.316557	-0.393649	7.31791	0.0344853	0.999998
NCOA6	nuclear receptor coactivator 6	-0.0881471	-0.138415	0.170362	9.70707	0.0345348	0.999998
PRY	PTPN13-like, Y-linked	0.239969	0.0461117	0.568649	3.89342	0.0345601	0.999998
AP4S1	adaptor related protein complex 4 sigma 1 subunit	-0.226126	0.295386	0.385018	4.48261	0.0346647	0.999998
TMEM17	transmembrane protein 17	0.0738059	0.248932	0.572197	5.70888	0.0347589	0.999998
DEFB4B	defensin beta 4B	0.114854	0.225712	0.56419	2.73701	0.034858	0.999998
LCE1A	late cornified envelope 1A	0.340059	0.376927	0.113789	5.19464	0.0350128	0.999998
WIPF1	WAS/WASL interacting protein family member 1	0.346174	0.262532	0.242092	5.82024	0.0350497	0.999998
RHBDL1	rhomboid like 1	-0.00699393	-0.308295	0.161345	5.33796	0.0352324	0.999998
BPY2C	basic charge, Y-linked, 2C	0.0657846	-0.204868	-0.376806	2.98492	0.0352592	0.999998
PKN3	protein kinase N3	0.122767	0.350421	0.48822	5.91458	0.0354102	0.999998
RAB38	RAB38, member RAS oncogene family	-0.307655	-0.193989	-0.377208	3.15961	0.0354681	0.999998
LBH	limb bud and heart development	0.389594	-0.0424566	0.197881	3.94002	0.0356019	0.999998
NA	NA	0.293048	0.355655	-0.0500022	3.11713	0.0356725	0.999998
NA	NA	0.350308	0.0857829	0.492015	4.725	0.0357088	0.999998
PHF21B	PHD finger protein 21B	-0.117954	0.0365505	0.473951	5.40204	0.0357368	0.999998
SUSD2	sushi domain containing 2	-0.527886	-0.0454783	-0.0699279	6.12631	0.0357746	0.999998
NA	NA	0.0893172	0.246529	-0.133468	7.3124	0.0357752	0.999998
TRIQK	triple QxxK/R motif containing	-0.0576443	0.0960836	0.278984	8.31326	0.0358708	0.999998
NA	NA	0.330471	0.346532	0.629118	2.4363	0.0359037	0.999998
RNF43	ring finger protein 43	0.118312	0.616593	0.472208	7.22594	0.0361114	0.999998
AGO2	argonaute 2, RISC catalytic component	-0.122761	-0.297595	-0.319524	9.05232	0.0361789	0.999998
GALNT6	polypeptide N-acetylgalactosaminyltransferase 6	0.055788	-0.172014	-0.433275	4.96119	0.0363352	0.999998
ZDHHC22	zinc finger DHHC-type containing 22	0.322508	0.248653	0.406311	5.77472	0.0364325	0.999998
NA	NA	-0.0735943	-0.245916	-0.547471	4.15896	0.0365203	0.999998
EGR1	early growth response 1	-0.181826	-0.543235	-0.0899245	6.37832	0.0365284	0.999998
TMSB15B	thymosin beta 15B	-0.0972256	0.340755	-0.500765	4.25018	0.0365389	0.999998
RFLNA	ZNF664-RFLNA readthrough	-0.4302	-0.209087	-0.422247	7.05069	0.0365936	0.999998
MYO1E	myosin IE	-0.440536	-0.288958	-0.542246	7.19326	0.0366141	0.999998
MADD	MAP kinase activating death domain	-0.262322	0.179826	-0.0336058	8.26257	0.0367073	0.999998
TRIM64	tripartite motif containing 64	-0.301655	-0.0863606	-0.316396	3.53111	0.0367101	0.999998
TMEM51	transmembrane protein 51	0.261172	-0.201486	-0.252991	6.46091	0.0367105	0.999998
NBPF1	NBPF member 1	0.172078	0.35726	0.381051	9.56913	0.0367249	0.999998
FNDC5	fibronectin type III domain containing 5	-0.276533	-0.323025	-0.0090714	6.22461	0.0367985	0.999998
CFAP206	cilia and flagella associated protein 206	0.251215	-0.263959	-0.176827	3.07326	0.0368039	0.999998
MALT1	MALT1 paracaspase	-0.411404	-0.183771	-0.414166	9.07955	0.0369425	0.999998
MAPK10	mitogen-activated protein kinase 10	0.76572	0.653132	0.676879	4.83599	0.0369871	0.999998
CCL11	C-C motif chemokine ligand 11	0.316529	0.043815	-0.188815	4.53987	0.036999	0.999998
LOC441155	zinc finger CCCH-type domain-containing-like	-0.470658	-0.144826	-0.18643	4.67769	0.0373734	0.999998
ANKRD65	ankyrin repeat domain 65	0.182885	0.444564	0.67742	5.14331	0.0374436	0.999998
ZZEF1	zinc finger ZZ-type and EF-hand domain containing 1	0.0428433	-0.439969	-0.269204	6.39771	0.0375125	0.999998
NA	NA	0.31899	0.19503	0.583407	6.03558	0.0376385	0.999998
SLC39A12	solute carrier family 39 member 12	0.35533	0.039741	-0.0420487	2.51078	0.0376451	0.999998
LIAS	lipoic acid synthetase	-0.0686039	-0.271552	0.246758	6.72114	0.0376516	0.999998
KLK2	kallikrein related peptidase 2	-0.477897	-0.161493	-0.534807	9.95145	0.0376947	0.999998
IL25	interleukin 25	0.418117	0.330181	0.211072	6.04655	0.0378104	0.999998
GHSR	growth hormone secretagogue receptor	0.118285	0.546718	-0.0666342	3.77908	0.0378649	0.999998
ZNF223	zinc finger protein 223	-0.0230278	0.349841	0.473454	6.2501	0.0378656	0.999998
LRRC9	leucine rich repeat containing 9	-0.272131	-0.263131	-0.271394	2.39441	0.0378724	0.999998
SPATA6	spermatogenesis associated 6	-0.00653333	-0.364707	0.331448	5.90167	0.0378979	0.999998
HMGCS1	3-hydroxy-3-methylglutaryl-CoA synthase 1	0.209057	0.393854	0.521565	8.31423	0.0380993	0.999998
NA	NA	-0.256485	-0.365277	-0.501361	8.59293	0.0381385	0.999998
CALCOCO1	calcium binding and coiled-coil domain 1	0.145413	0.443518	-0.0498474	8.07845	0.0381388	0.999998
NA	NA	0.809622	0.317831	0.777107	3.6041	0.0382049	0.999998
CCDC85A	coiled-coil domain containing 85A	-0.243484	-0.298016	0.148988	5.28834	0.0382992	0.999998
NA	NA	-0.231834	-0.158173	-0.305425	11.2995	0.0384162	0.999998
TBX15	T-box 15	-1.02324	-0.303616	-0.688293	4.94021	0.0384407	0.999998
NUDT4	nudix hydrolase 4	0.106562	0.315276	0.406869	11.4487	0.0384695	0.999998
RFFL	ring finger and FYVE like domain containing E3 ubiquitin protein ligase	-0.100916	0.316613	-0.0378594	7.73123	0.0385997	0.999998
LCN6	lipocalin 6	-0.1335	0.297081	-0.024496	4.53557	0.0386324	0.999998
CDYL	chromodomain Y like	-0.136205	-0.348251	-0.251368	7.53259	0.0386672	0.999998
RNF103	ring finger protein 103	-0.10526	0.208652	0.247992	8.55526	0.0388593	0.999998
CHD7	chromodomain helicase DNA binding protein 7	-0.567942	-0.548047	-0.165494	6.22907	0.0389969	0.999998
ZNF74	zinc finger protein 74	-0.177783	0.296408	0.00736765	6.16124	0.039011	0.999998
ZBED6CL	ZBED6 C-terminal like	-0.495198	0.215667	-0.101791	4.10066	0.039024	0.999998
OR8A1	olfactory receptor family 8 subfamily A member 1	0.192196	-0.157238	0.115295	2.96544	0.0391674	0.999998
KIRREL3-AS3	KIRREL3 antisense RNA 3	-0.130598	-0.478487	-0.327309	4.36	0.0392318	0.999998
NA	NA	0.0913648	0.299113	0.256975	3.24177	0.0393095	0.999998
ZNF280B	zinc finger protein 280B	0.172039	-0.312033	-0.0975533	6.91414	0.0393267	0.999998
CARD11	caspase recruitment domain family member 11	0.0912245	-0.0608308	0.44523	4.93225	0.0393382	0.999998
ORAI3	ORAI calcium release-activated calcium modulator 3	-0.111955	0.311033	0.250683	8.54935	0.0393523	0.999998
OR52E4	olfactory receptor family 52 subfamily E member 4	0.0906158	-0.170805	-0.280781	3.05568	0.0393972	0.999998
ACRV1	acrosomal vesicle protein 1	-0.108136	0.404309	0.429584	4.68161	0.0394048	0.999998
NALCN	sodium leak channel, non-selective	-0.215108	0.16198	-0.298388	3.3059	0.039445	0.999998
MAGEA11	MAGE family member A11	0.368694	-0.10655	0.0791806	5.19316	0.0395375	0.999998
ADAM30	ADAM metallopeptidase domain 30	0.534222	0.303164	0.292406	3.41665	0.0395764	0.999998
SV2B	synaptic vesicle glycoprotein 2B	0.318927	-0.176394	0.277349	3.80913	0.0395967	0.999998
NA	NA	0.584789	0.260064	0.579085	3.88238	0.0397599	0.999998
TGM7	transglutaminase 7	0.248502	0.299809	-0.189235	4.02139	0.0398981	0.999998
EDIL3	EGF like repeats and discoidin domains 3	-0.613487	-0.436752	-0.248371	2.65778	0.0399012	0.999998
SMIM24	small integral membrane protein 24	0.195949	0.226097	0.439712	4.66561	0.0399227	0.999998
NA	NA	0.479328	0.867776	0.0983973	3.68561	0.0399602	0.999998
NA	NA	-0.296526	0.177922	-0.248078	4.30865	0.0400147	0.999998
HS1BP3	HCLS1 binding protein 3	-0.0448436	0.316788	-0.0844033	7.29817	0.0400812	0.999998
NA	NA	0.0331966	-0.135325	0.390454	3.70527	0.0402298	0.999998
BDKRB2	bradykinin receptor B2	-0.375263	-0.729684	-0.639256	3.53495	0.0402423	0.999998
GADD45A	growth arrest and DNA damage inducible alpha	-0.00930213	0.409177	0.479021	8.21882	0.0402457	0.999998
NA	NA	0.362864	0.252897	0.535141	3.55516	0.0404273	0.999998
NA	NA	0.366134	0.288219	0.00591291	2.96045	0.0404863	0.999998
C9orf131	chromosome 9 open reading frame 131	0.261383	-0.0112221	-0.332454	3.67308	0.0406333	0.999998
NA	NA	0.516441	0.220601	0.291201	4.72615	0.0407164	0.999998
SLC34A2	solute carrier family 34 member 2	-0.434656	-0.402072	-0.558171	3.88367	0.040754	0.999998
C17orf75	chromosome 17 open reading frame 75	0.0632892	0.299481	0.224613	8.23333	0.0407841	0.999998
DYDC1	DPY30 domain containing 1	0.221153	-0.0530372	0.358738	3.10095	0.0408201	0.999998
NA	NA	0.293426	0.104956	-0.157072	5.32476	0.0411888	0.999998
CLDND1	claudin domain containing 1	0.16504	0.166426	0.267776	9.92691	0.0412526	0.999998
PHLDB2	pleckstrin homology like domain family B member 2	0.524582	0.554657	0.244389	4.27577	0.0413438	0.999998
IFNA6	interferon alpha 6	-0.497311	-0.675603	-0.734689	3.41747	0.0413949	0.999998
HGH1	HGH1 homolog	-0.0114633	-0.162584	-0.344884	8.90477	0.0413996	0.999998
NA	NA	-0.260553	0.0270572	-0.314036	4.70335	0.0414377	0.999998
AKAP4	A-kinase anchoring protein 4	0.48584	0.474216	0.114478	4.39387	0.0415216	0.999998
ANKRD35	ankyrin repeat domain 35	0.493764	0.455455	0.244105	3.87794	0.0415249	0.999998
KCNH5	potassium voltage-gated channel subfamily H member 5	0.379679	0.0679226	0.0427677	3.42993	0.041571	0.999998
CXCR1	C-X-C motif chemokine receptor 1	0.425475	0.236635	0.218463	3.26654	0.0415817	0.999998
NA	NA	-0.28062	-0.064939	-0.650773	4.51944	0.0415879	0.999998
ZNF280D	zinc finger protein 280D	0.199112	0.0612182	0.284185	9.90514	0.0415952	0.999998
TMEM116	transmembrane protein 116	0.15586	0.0401592	0.327768	8.01493	0.0417034	0.999998
LEP	leptin	0.585752	0.31511	0.0389756	4.80641	0.0418236	0.999998
MC2R	melanocortin 2 receptor	0.125521	-0.325253	0.144669	4.60401	0.0421256	0.999998
NA	NA	0.373053	0.000664962	0.32124	4.1967	0.0421688	0.999998
C1orf185	chromosome 1 open reading frame 185	0.031576	-0.315604	0.119888	3.60997	0.0423601	0.999998
TAL2	TAL bHLH transcription factor 2	-0.480385	-0.329716	-0.244073	3.13922	0.0424009	0.999998
PSMC6	proteasome 26S subunit, ATPase 6	0.0917626	0.246483	0.225091	8.94675	0.0424258	0.999998
CST7	cystatin F	0.499359	-0.024518	0.25428	4.44113	0.0428112	0.999998
ZBTB8B	zinc finger and BTB domain containing 8B	0.379692	-0.169874	0.051692	4.86637	0.0428513	0.999998
NA	NA	-0.0660261	0.0267575	0.30373	2.55928	0.0428708	0.999998
OR8K3	olfactory receptor family 8 subfamily K member 3 (gene/pseudogene)	-0.0660261	0.0267575	0.30373	2.55928	0.0428708	0.999998
AMT	aminomethyltransferase	0.194419	0.106428	-0.28101	4.74658	0.0431777	0.999998
CCRL2	C-C motif chemokine receptor like 2	-0.0416467	0.566848	0.143666	4.42397	0.0432158	0.999998
DEPDC7	DEP domain containing 7	0.354799	0.151909	0.178295	2.84364	0.0432565	0.999998
NA	NA	-0.00248735	0.333918	0.171642	8.95132	0.0432736	0.999998
CCAR2	cell cycle and apoptosis regulator 2	-0.146613	0.0908606	-0.176003	8.76413	0.0434166	0.999998
ZNF566	zinc finger protein 566	-0.341312	-0.486963	-0.343166	5.98165	0.0434578	0.999998
ABHD12	abhydrolase domain containing 12	0.00365102	0.102682	-0.190283	8.63637	0.0435583	0.999998
FLRT1	fibronectin leucine rich transmembrane protein 1	0.356349	0.28964	0.507928	4.22758	0.0435706	0.999998
NA	NA	0.406486	0.408056	0.535	4.64983	0.043588	0.999998
NA	NA	0.406486	0.408056	0.535	4.64983	0.043588	0.999998
NA	NA	0.406486	0.408056	0.535	4.64983	0.043588	0.999998
NA	NA	0.406486	0.408056	0.535	4.64983	0.043588	0.999998
NA	NA	0.406486	0.408056	0.535	4.64983	0.043588	0.999998
AIFM3	apoptosis inducing factor, mitochondria associated 3	-0.269363	-0.417614	-0.602452	5.58656	0.0438228	0.999998
CD200	CD200 molecule	-0.365021	0.141075	0.0239261	3.06848	0.0438944	0.999998
FMNL2	formin like 2	0.0747241	0.539434	0.283575	3.19289	0.0439956	0.999998
UXS1	UDP-glucuronate decarboxylase 1	0.241136	-0.197924	-0.00936713	6.83094	0.0439959	0.999998
ABCG2	ATP binding cassette subfamily G member 2 (Junior blood group)	-0.853301	-0.205045	-0.345983	4.02603	0.0440582	0.999998
ZSCAN30	zinc finger and SCAN domain containing 30	-0.539044	-0.106267	-0.0879215	5.97733	0.0440637	0.999998
PRMT8	protein arginine methyltransferase 8	0.175299	0.370311	0.400095	2.97767	0.0440673	0.999998
CARD14	caspase recruitment domain family member 14	0.196032	0.394799	0.0871166	6.50825	0.0441123	0.999998
IQSEC2	IQ motif and Sec7 domain 2	-0.269547	0.173566	0.18271	5.99603	0.0443092	0.999998
TPPP	tubulin polymerization promoting protein	0.0560405	0.401935	-0.0850466	6.1837	0.0443836	0.999998
FMO2	flavin containing monooxygenase 2	0.0685417	-0.0102457	0.424846	2.84147	0.0444597	0.999998
KIAA1683	KIAA1683	-0.0325928	0.306732	0.374275	5.98103	0.0445101	0.999998
ERVFRD-1	endogenous retrovirus group FRD member 1	-0.0127457	0.050188	0.343543	3.96818	0.0445305	0.999998
NA	NA	0.0571679	0.23653	0.235285	9.95227	0.0445771	0.999998
GRIK1	glutamate ionotropic receptor kainate type subunit 1	0.44063	0.161229	0.259775	3.30669	0.044585	0.999998
NA	NA	0.499092	0.455684	0.257317	5.70465	0.0446017	0.999998
C10orf95	chromosome 10 open reading frame 95	0.571804	0.459494	0.387547	5.19005	0.0447109	0.999998
ENDOD1	endonuclease domain containing 1	-0.446358	-0.231284	-0.55528	8.32941	0.0448155	0.999998
NA	NA	0.385005	0.0262441	-0.152131	5.36042	0.0448164	0.999998
IFI16	interferon gamma inducible protein 16	0.119572	0.142342	0.46442	3.39252	0.0448305	0.999998
CTAGE1	cutaneous T-cell lymphoma-associated antigen 1	0.20594	-0.191299	0.167548	3.52966	0.0450529	0.999998
NA	NA	0.141277	0.623966	-0.0696916	3.16135	0.045075	0.999998
KRT14	keratin 14	-0.362878	-0.594294	-0.448537	3.82847	0.0450982	0.999998
RNF32	ring finger protein 32	-0.474734	-0.502361	0.180608	4.87655	0.0451911	0.999998
NA	NA	0.0896588	-0.0836338	0.252905	3.84672	0.0452746	0.999998
FAM57A	family with sequence similarity 57 member A	-0.20187	-0.273003	-0.486002	7.89536	0.0453095	0.999998
SYNGR3	synaptogyrin 3	0.389075	0.355412	0.347334	6.11222	0.0453925	0.999998
ARHGAP4	Rho GTPase activating protein 4	0.15083	0.36944	-0.11401	6.03419	0.0453935	0.999998
SETD6	SET domain containing 6	0.021125	0.383706	0.231539	7.42175	0.0454401	0.999998
NA	NA	-0.255581	-0.365248	-0.0785047	5.3661	0.0455129	0.999998
MAP6	microtubule associated protein 6	-0.160505	-0.455859	-0.0338155	5.26946	0.0456024	0.999998
ADGRG5	adhesion G protein-coupled receptor G5	0.363095	0.387999	0.169219	5.66489	0.045733	0.999998
NME9	NME/NM23 family member 9	0.355008	0.139898	0.268383	3.8608	0.0459659	0.999998
USP17L25	ubiquitin specific peptidase 17-like family member 25	0.300563	-0.10703	0.669746	5.00498	0.0460013	0.999998
USP17L25	ubiquitin specific peptidase 17-like family member 25	0.300563	-0.10703	0.669746	5.00498	0.0460013	0.999998
USP17L25	ubiquitin specific peptidase 17-like family member 25	0.300563	-0.10703	0.669746	5.00498	0.0460013	0.999998
USP17L25	ubiquitin specific peptidase 17-like family member 25	0.300563	-0.10703	0.669746	5.00498	0.0460013	0.999998
NA	NA	0.806309	0.340749	0.160891	3.9471	0.0462524	0.999998
NA	NA	0.352505	-0.0183819	-0.0422882	4.32495	0.0462563	0.999998
NA	NA	-0.364884	-0.708054	-0.69214	8.79371	0.0463007	0.999998
USP24	ubiquitin specific peptidase 24	-0.165174	-0.366134	-0.0897098	7.92149	0.0463066	0.999998
NA	NA	-0.129607	-0.0714162	0.665044	2.59718	0.0463897	0.999998
GPX3	glutathione peroxidase 3	0.369877	0.322722	0.638137	3.82148	0.0464231	0.999998
RIPK4	receptor interacting serine/threonine kinase 4	-0.326053	-0.201703	-0.398051	6.92629	0.0465354	0.999998
SERGEF	secretion regulating guanine nucleotide exchange factor	-0.224998	-0.431191	-0.0252705	6.30871	0.0466008	0.999998
LYZL4	lysozyme like 4	0.29969	0.528601	0.265467	4.90398	0.0466149	0.999998
LCE2B	late cornified envelope 2B	0.455961	0.261687	0.282845	5.81201	0.0466226	0.999998
BMPER	BMP binding endothelial regulator	0.143299	0.426972	0.484572	4.34553	0.0466324	0.999998
NA	NA	0.287862	-0.337096	-0.00277383	6.29131	0.0466346	0.999998
LCOR	ligand dependent nuclear receptor corepressor	-0.179691	-0.278357	-0.2444	8.85454	0.046663	0.999998
NA	NA	-0.0316978	0.0955518	0.217495	9.82242	0.0467298	0.999998
HMSD	histocompatibility minor serpin domain containing	0.122287	0.00976794	0.349844	2.79656	0.0468356	0.999998
OGT	O-linked N-acetylglucosamine (GlcNAc) transferase	-0.220767	-0.394891	-0.542727	9.0245	0.04691	0.999998
TMEM63B	transmembrane protein 63B	-0.154206	-0.231958	-0.40997	9.17684	0.0470456	0.999998
GABRA4	gamma-aminobutyric acid type A receptor alpha4 subunit	-0.226031	-0.299415	0.122058	3.11295	0.04705	0.999998
NA	NA	0.499745	0.324106	0.245247	4.62661	0.0470517	0.999998
NA	NA	-0.152997	-0.181141	0.356182	4.11886	0.0473566	0.999998
CHRNA1	cholinergic receptor nicotinic alpha 1 subunit	0.375672	0.193734	-0.09913	3.21489	0.047495	0.999998
AMER2	APC membrane recruitment protein 2	0.482253	0.469267	0.0686905	4.64417	0.0475192	0.999998
IFNA4	interferon alpha 4	0.245808	-0.101237	-0.234061	3.41973	0.0476758	0.999998
IRS2	insulin receptor substrate 2	-0.0246154	0.394948	-0.200377	4.08121	0.0476981	0.999998
GLRB	glycine receptor beta	0.236089	-0.0543764	-0.0149843	2.44356	0.0477524	0.999998
NA	NA	0.107804	0.700871	-0.177167	2.31955	0.0477775	0.999998
EGFLAM	EGF like, fibronectin type III and laminin G domains	0.249681	0.402818	-0.0390138	4.26503	0.0477831	0.999998
SON	SON DNA binding protein	-0.203741	-0.330232	0.0877768	9.29552	0.0478245	0.999998
NA	NA	0.182938	0.254886	-0.0476902	3.58524	0.0478853	0.999998
CHST8	carbohydrate sulfotransferase 8	-0.060067	0.0427082	0.4652	5.43821	0.0478961	0.999998
NA	NA	0.212695	-0.295468	-0.0728769	5.42938	0.0479024	0.999998
KANK1	KN motif and ankyrin repeat domains 1	-0.298664	-0.0627043	0.47158	3.42784	0.0479246	0.999998
RBP4	retinol binding protein 4	0.243062	0.410308	-0.012441	3.39882	0.0480585	0.999998
BEND5	BEN domain containing 5	-0.342708	-0.255164	0.191566	5.24713	0.0481153	0.999998
OR1I1	olfactory receptor family 1 subfamily I member 1	0.370144	0.0651088	0.118801	2.63745	0.0481389	0.999998
COL7A1	collagen type VII alpha 1 chain	0.432764	0.180534	0.255536	7.13933	0.0481979	0.999998
PLEKHM3	pleckstrin homology domain containing M3	-0.142491	0.401706	0.224814	7.14099	0.0482022	0.999998
NA	NA	0.213851	0.443712	-0.0268131	4.95631	0.0482197	0.999998
NA	NA	0.089636	-0.13466	0.393947	3.71406	0.0484911	0.999998
DEGS1	delta 4-desaturase, sphingolipid 1	-0.183714	-0.158932	-0.32337	11.0288	0.0486907	0.999998
CDHR3	cadherin related family member 3	0.615205	0.459828	0.468512	3.46416	0.0487977	0.999998
NA	NA	-0.0659425	-0.57717	-0.319004	4.08645	0.0487993	0.999998
MRGPRX4	MAS related GPR family member X4	0.233701	0.483956	0.668417	4.42699	0.0488823	0.999998
HOXD3	homeobox D3	0.459775	-0.0914479	-0.109652	3.30968	0.0489871	0.999998
LGALS17A	galectin 14 pseudogene	0.368871	0.47208	0.330254	4.17049	0.0490205	0.999998
NA	NA	0.603052	0.406768	0.408544	4.42191	0.0490503	0.999998
LACC1	laccase domain containing 1	-0.125539	0.287116	0.255365	5.47785	0.0490656	0.999998
NA	NA	0.0774862	0.438127	0.495104	4.41576	0.0490768	0.999998
NIPBL	NIPBL, cohesin loading factor	0.0703402	-0.123198	0.297158	8.14564	0.0490794	0.999998
SP3	Sp3 transcription factor	-0.0214173	0.038947	0.221049	10.7291	0.0490978	0.999998
SIRT4	sirtuin 4	0.530663	-0.415143	-0.0767001	5.03662	0.0491059	0.999998
NA	NA	0.272501	0.329603	0.0989735	2.84269	0.0491894	0.999998
EXT2	exostosin glycosyltransferase 2	0.203237	-0.116462	0.0119887	7.61127	0.0492059	0.999998
EPN2	epsin 2	-0.211198	-0.0458577	-0.270141	8.50121	0.0492165	0.999998
NA	NA	-0.254419	0.0702598	-0.00711504	7.35167	0.0492512	0.999998
PLEKHG4B	pleckstrin homology and RhoGEF domain containing G4B	0.251617	0.407165	0.296381	4.37428	0.0493046	0.999998
PLXDC1	plexin domain containing 1	0.340282	0.88174	0.327781	5.31886	0.0493719	0.999998
AKR1C4	aldo-keto reductase family 1 member C4	-0.321457	-0.382459	-0.395936	3.21293	0.0494064	0.999998
C9orf66	chromosome 9 open reading frame 66	-0.0177935	0.391789	0.259465	3.51265	0.0494531	0.999998
TBC1D4	TBC1 domain family member 4	-0.372349	0.0296334	-0.288311	6.09524	0.0495061	0.999998
ARHGAP25	Rho GTPase activating protein 25	-0.299258	-0.587578	-0.259684	3.7535	0.0495572	0.999998
CLRN3	clarin 3	0.392023	0.0581708	-0.0593398	3.7629	0.049737	0.999998
MTMR3	myotubularin related protein 3	-0.0277938	0.329908	-0.156519	7.30626	0.0498228	0.999998
AKAP6	A-kinase anchoring protein 6	-0.335747	-0.605359	-0.518861	5.47095	0.0498489	0.999998
LRP5L	LDL receptor related protein 5 like	-0.102392	-0.157418	-0.522984	6.16336	0.0498536	0.999998
SETBP1	SET binding protein 1	-0.205774	-0.193049	-0.302509	8.30895	0.0498733	0.999998
CST6	cystatin E/M	0.0694679	-0.230924	0.448753	4.41438	0.049904	0.999998
HOXD4	homeobox D4	0.469445	-0.0544325	0.100383	3.88431	0.0499285	0.999998
