# Supplementary material for: Identification of a Radiosensitivity Molecular Signature Induced by Enzalutamide in Hormone-sensitive and Hormone-resistant Prostate Cancer Cells
Source: Sci Rep. 2019 Jun 20;9:8838. doi: 10.1038/s41598-019-44991-w (PMC6586860; doi:10.1038/s41598-019-44991-w)
Supplement: Supplementary file 4 — Supplementary Dataset S3 [file 41598_2019_44991_MOESM4_ESM.xlsx]

## Sheet: Feuil1
SYMBOL	GENENAME	LogFC (LNCaP_ENZA)	LogFC (LNCaP_ADT)	LogFC (LNCaP_ENZA_ADT)	AveExpr	P.Value	Adj.P.Val
NA	NA	-1.7893	-1.74019	-1.72518	2.10399	2.36e-09	6.41e-05
CYP1A1	cytochrome P450 family 1 subfamily A member 1	0.647466	2.19124	2.08892	7.44095	2.68e-06	0.0313964
NA	NA	-0.590827	-0.919682	-0.838837	2.44962	3.46e-06	0.0313964
CYP1A2	cytochrome P450 family 1 subfamily A member 2	-0.148542	2.11946	2.198	7.04701	4.06e-05	0.276211
MUC7	mucin 7, secreted	0.347711	-0.500612	0.101586	4.03201	9.76e-05	0.455692
NA	NA	0.277022	1.02893	0.118098	3.96613	0.000168081	0.455692
SYT8	synaptotagmin 8	0.824242	0.560372	0.840795	4.88265	0.00017284	0.455692
ALPP	alkaline phosphatase, placental	0.715372	0.772138	0.650206	4.58603	0.000176288	0.455692
LRP4	LDL receptor related protein 4	-0.53955	-0.368631	-0.0744961	3.93841	0.000193164	0.455692
OLFM4	olfactomedin 4	0.583999	0.954328	0.371958	3.95606	0.000247728	0.455692
JAKMIP1	janus kinase and microtubule interacting protein 1	0.0668238	-0.764001	-0.359938	5.67546	0.000256042	0.455692
GEMIN7	gem nuclear organelle associated protein 7	-0.212433	-0.811178	-0.707011	6.06996	0.000276113	0.455692
SUSD6	sushi domain containing 6	0.0412173	0.304741	0.543414	7.77276	0.000353763	0.455692
NA	NA	0.244369	0.481105	-0.21004	4.91888	0.000358743	0.455692
NA	NA	0.244369	0.481105	-0.21004	4.91888	0.000358743	0.455692
NA	NA	0.244369	0.481105	-0.21004	4.91888	0.000358743	0.455692
NA	NA	0.244369	0.481105	-0.21004	4.91888	0.000358743	0.455692
NA	NA	0.244369	0.481105	-0.21004	4.91888	0.000358743	0.455692
NPBWR1	neuropeptides B and W receptor 1	0.393636	-0.194717	-0.1247	3.03075	0.000391594	0.455692
LILRA6	leukocyte immunoglobulin like receptor A6	0.40521	0.650765	0.0302976	5.0747	0.000391601	0.455692
NA	NA	-0.132827	-0.127506	0.896599	2.74197	0.000393687	0.455692
FANCD2OS	FANCD2 opposite strand	-0.781602	-0.486258	-0.578625	4.67032	0.000415757	0.455692
PSORS1C2	psoriasis susceptibility 1 candidate 2	0.663426	0.558479	0.218503	4.65907	0.000419933	0.455692
OTOL1	otolin 1	-0.505661	-0.260538	0.477922	4.37842	0.000453897	0.455692
TRAF5	TNF receptor associated factor 5	-0.15418	-0.954572	-0.330781	4.63498	0.000471567	0.455692
ZNF391	zinc finger protein 391	0.21884	0.725987	0.497067	7.16505	0.000474197	0.455692
NA	NA	-0.343084	0.777614	-0.0602052	3.15894	0.000495374	0.455692
ZMIZ1	zinc finger MIZ-type containing 1	-0.58501	-0.219203	-0.524658	8.72626	0.000500327	0.455692
ZBTB16	zinc finger and BTB domain containing 16	-1.43458	-0.65047	-1.16219	7.16273	0.000506815	0.455692
MMP25-AS1	MMP25 antisense RNA 1	-0.535006	-0.206128	-0.597315	6.473	0.00051333	0.455692
COG7	component of oligomeric golgi complex 7	0.0298815	0.299971	0.255516	9.96339	0.000574592	0.455692
ANO1	anoctamin 1	0.528434	-0.185054	-0.249658	4.62694	0.000581951	0.455692
NAPEPLD	N-acyl phosphatidylethanolamine phospholipase D	0.507973	0.282268	0.608802	8.48977	0.000601401	0.455692
LINC00092	long intergenic non-protein coding RNA 92	-0.76832	-0.429949	-1.0042	3.62959	0.000605813	0.455692
KCTD8	potassium channel tetramerization domain containing 8	0.194311	0.794339	0.45461	4.93171	0.000606165	0.455692
MYLK4	myosin light chain kinase family member 4	0.630632	0.0140174	0.30954	5.67971	0.000617816	0.455692
NA	NA	0.246944	0.674154	-0.127903	3.82154	0.000638665	0.455692
INPP1	inositol polyphosphate-1-phosphatase	0.77555	0.141709	0.383259	5.19875	0.000658613	0.455692
POP1	POP1 homolog, ribonuclease P/MRP subunit	-0.315591	-0.503415	-0.694939	7.20462	0.000660264	0.455692
EPDR1	ependymin related 1	0.080377	-0.725944	-0.536808	5.42965	0.000670406	0.455692
LUC7L	LUC7 like	-0.138538	-0.513818	-0.492477	7.28455	0.000729651	0.462775
AMY2B	amylase, alpha 2B (pancreatic)	-0.557307	-0.613551	-0.136559	2.72848	0.0007418	0.462775
SLC2A7	solute carrier family 2 member 7	0.557883	0.437311	0.139959	4.94034	0.000747181	0.462775
NA	NA	0.521058	1.38637	0.604859	3.5377	0.000767141	0.462775
LGR5	leucine rich repeat containing G protein-coupled receptor 5	-0.018235	0.463411	-0.155597	3.33097	0.000768002	0.462775
NBPF1	NBPF member 1	0.364468	0.575964	0.550827	9.56913	0.00078295	0.462775
KCNK12	potassium two pore domain channel subfamily K member 12	0.579476	0.127554	-0.194202	4.02521	0.000826741	0.473066
NA	NA	0.0552724	-0.693961	-0.433604	8.66349	0.00083516	0.473066
OR10G3	olfactory receptor family 10 subfamily G member 3	-0.674938	-0.34448	-0.661239	3.37006	0.000853748	0.473094
SPATA45	spermatogenesis associated 45	0.191272	0.385491	0.588699	3.30231	0.00087001	0.473094
ANXA10	annexin A10	-0.606283	-0.633557	-0.713051	3.71175	0.000943197	0.502835
DOK3	docking protein 3	-0.620822	0.0755083	-0.481541	4.92272	0.00107914	0.515472
CCDC116	coiled-coil domain containing 116	-0.489073	-0.199525	-0.704474	5.60896	0.0011545	0.515472
NA	NA	-0.719572	-0.990151	-0.838916	3.29121	0.00116368	0.515472
VN1R2	vomeronasal 1 receptor 2	0.577888	-0.01992	0.253434	3.55229	0.00117	0.515472
NA	NA	-0.437268	-1.04284	-0.321568	8.58785	0.0011812	0.515472
COL28A1	collagen type XXVIII alpha 1 chain	0.535009	0.692307	0.105837	5.129	0.00121168	0.515472
ZCCHC4	zinc finger CCHC-type containing 4	-0.0479269	-0.497655	0.02574	6.62489	0.00121843	0.515472
XKRY2	XK related, Y-linked 2	0.251601	-0.319715	-0.25763	3.21902	0.00122263	0.515472
NA	NA	0.288511	0.580366	0.127191	5.21473	0.00124141	0.515472
NA	NA	0.618167	-0.469186	0.183632	3.7321	0.00126155	0.515472
C6orf163	chromosome 6 open reading frame 163	0.427626	0.195151	-0.146371	3.22365	0.00126764	0.515472
NA	NA	-0.266524	-0.617831	-0.163045	6.01196	0.00127013	0.515472
NA	NA	0.401176	0.513595	0.0063041	5.96599	0.00127948	0.515472
RASGEF1C	RasGEF domain family member 1C	-0.609975	-0.340901	-0.569565	3.47549	0.001283	0.515472
NKX3-1	NK3 homeobox 1	-0.830166	-0.430333	-0.729956	10.7527	0.00131037	0.515472
METTL11B	methyltransferase like 11B	0.710119	0.191093	0.0431535	4.03762	0.00133646	0.515472
AGMAT	agmatinase	0.0500172	0.606202	0.12179	3.25715	0.00136864	0.515472
NA	NA	0.852966	0.523183	0.276466	3.01287	0.00137139	0.515472
NA	NA	0.445316	0.465008	-0.0162833	5.08461	0.00139158	0.515472
KLK2	kallikrein related peptidase 2	-0.699109	-0.699398	-0.778128	9.95145	0.00141578	0.515472
RGS8	regulator of G-protein signaling 8	-0.733422	-0.648818	-0.441744	3.14781	0.0014246	0.515472
LINC00656	long intergenic non-protein coding RNA 656	0.865529	0.164054	0.224955	4.38795	0.00147839	0.515472
NA	NA	1.2503	1.46825	1.17057	2.97196	0.00149278	0.515472
NA	NA	0.775384	0.0292937	0.197264	3.83276	0.00151495	0.515472
FAM57A	family with sequence similarity 57 member A	-0.113679	-0.625592	-0.461047	7.89536	0.0015238	0.515472
CST5	cystatin D	-0.480365	-0.096501	-0.596428	4.06026	0.0015471	0.515472
TMPRSS3	transmembrane protease, serine 3	0.289305	0.572893	0.598507	3.48854	0.0015606	0.515472
ZBED6CL	ZBED6 C-terminal like	0.79289	0.898209	0.290724	4.10066	0.00156165	0.515472
PMP2	peripheral myelin protein 2	0.345868	0.248498	0.0602693	2.55404	0.00158176	0.515472
NA	NA	0.364659	-0.0692691	0.717275	3.85459	0.00158953	0.515472
SFRP4	secreted frizzled related protein 4	0.585056	0.135229	0.434546	3.4327	0.00160613	0.515472
FAM182B	family with sequence similarity 182 member B	0.758424	0.708616	0.833614	5.40314	0.00161156	0.515472
DNAJC5G	DnaJ heat shock protein family (Hsp40) member C5 gamma	-0.917771	-0.811519	-0.528581	3.45025	0.00163255	0.515472
YEATS2	YEATS domain containing 2	-0.603537	-0.158492	-0.162714	7.1372	0.00168127	0.515472
NA	NA	0.294714	0.655905	0.199815	3.70552	0.00168402	0.515472
NA	NA	0.294714	0.655905	0.199815	3.70552	0.00168402	0.515472
VAT1L	vesicle amine transport 1 like	0.352959	-0.0677708	-0.250038	4.17797	0.00171872	0.515472
BMF	Bcl2 modifying factor	-0.0717001	0.377709	0.589082	6.60576	0.00173203	0.515472
NA	NA	-0.73422	-0.588925	-0.278677	3.64242	0.00173762	0.515472
NCCRP1	non-specific cytotoxic cell receptor protein 1 homolog (zebrafish)	0.338068	-0.183298	0.130257	5.72184	0.00174406	0.515472
DYDC2	DPY30 domain containing 2	0.31247	-0.457656	0.120374	3.96183	0.00178249	0.515472
ZNF248	zinc finger protein 248	-0.0100626	-0.625071	0.00156971	6.12801	0.00179298	0.515472
MAN1C1	mannosidase alpha class 1C member 1	-0.0029797	-0.17792	0.644168	5.53592	0.00184481	0.515472
FAM25C	family with sequence similarity 25 member C	-0.459117	0.00926234	-0.578382	5.7897	0.00185479	0.515472
NA	NA	0.151091	0.660735	-0.205429	3.88497	0.00186329	0.515472
NEFH	neurofilament heavy	-0.357406	-0.694692	-0.723457	4.30169	0.00188547	0.515472
TMEM72	transmembrane protein 72	0.220822	0.720888	0.11165	4.70809	0.00188598	0.515472
ETV6	ETS variant 6	-0.0429938	0.293447	0.263478	9.0197	0.001893	0.515472
EPPIN	epididymal peptidase inhibitor	-0.58212	-0.536902	-0.814417	3.69743	0.00189588	0.515472
SP2	Sp2 transcription factor	0.274797	0.523398	0.530862	8.64218	0.00211441	0.558468
KLRC2	killer cell lectin like receptor C2	0.0501061	-0.247507	0.422047	2.841	0.00211869	0.558468
CRISPLD1	cysteine rich secretory protein LCCL domain containing 1	0.322893	-0.271125	-0.210234	3.04631	0.00214149	0.558468
VPS50	VPS50, EARP/GARPII complex subunit	0.154948	-0.425605	-0.147322	7.08296	0.00218484	0.558468
DOK2	docking protein 2	0.787919	0.214501	0.0494529	4.61963	0.00219296	0.558468
KCNA5	potassium voltage-gated channel subfamily A member 5	0.179072	-0.053288	-0.400692	6.08953	0.00225014	0.558468
INSL6	insulin like 6	-0.503528	-0.29825	-0.604529	3.51256	0.00225698	0.558468
PDE9A	phosphodiesterase 9A	-0.637049	-0.503245	-0.6613	8.71865	0.00227266	0.558468
NA	NA	0.154637	0.591347	0.602218	4.72102	0.00228143	0.558468
BPIFB3	BPI fold containing family B member 3	0.143172	0.493931	-0.130401	4.42016	0.00236966	0.558468
NA	NA	0.723246	-0.0733064	0.356963	3.65086	0.002448	0.558468
GSTA3	glutathione S-transferase alpha 3	0.272899	0.799693	0.0347424	3.34426	0.0024528	0.558468
CD72	CD72 molecule	-0.199762	0.0622971	-0.437169	5.48758	0.0024541	0.558468
TPSD1	tryptase delta 1	0.59092	0.342888	0.221988	4.79823	0.00245673	0.558468
MSS51	MSS51 mitochondrial translational activator	0.61903	0.818286	0.612583	5.3645	0.00246097	0.558468
KRT86	keratin 86	0.671067	0.323708	0.335216	4.03616	0.00249902	0.558468
PMEPA1	prostate transmembrane protein, androgen induced 1	-1.02658	-0.534233	-0.73077	8.37387	0.0025353	0.558468
NA	NA	0.066024	0.512757	-0.105921	6.79501	0.00256532	0.558468
RAB40A	RAB40A, member RAS oncogene family	-0.168469	0.136459	-0.377663	5.41259	0.00256569	0.558468
PIK3AP1	phosphoinositide-3-kinase adaptor protein 1	-0.565478	-0.205063	-0.442665	7.12473	0.00257715	0.558468
TMEM254	transmembrane protein 254	0.00451566	0.252404	0.249309	9.82598	0.00261605	0.558468
BOD1L2	biorientation of chromosomes in cell division 1 like 2	0.52641	0.0531448	0.130439	3.28747	0.00261666	0.558468
NA	NA	0.613871	0.156617	0.163655	4.04586	0.00261817	0.558468
CXCL1	C-X-C motif chemokine ligand 1	-0.360463	-0.263645	0.470216	4.21795	0.00266863	0.558468
NA	NA	-0.517019	-0.56321	-0.397861	3.25815	0.00267003	0.558468
GML	glycosylphosphatidylinositol anchored molecule like	0.64429	0.0154645	-0.0229104	3.4343	0.00268333	0.558468
SGMS1	sphingomyelin synthase 1	0.197705	0.335874	0.365232	9.19162	0.00270064	0.558468
NA	NA	-0.18283	-0.370471	-0.55683	4.74692	0.00272538	0.558468
NA	NA	-0.18283	-0.370471	-0.55683	4.74692	0.00272538	0.558468
ZKSCAN3	zinc finger with KRAB and SCAN domains 3	0.1149	0.764719	0.321827	6.08812	0.00273115	0.558468
HOXA7	homeobox A7	-0.469254	0.142477	0.217618	6.01033	0.00274317	0.558468
ZKSCAN4	zinc finger with KRAB and SCAN domains 4	0.565209	0.215327	0.851851	5.16642	0.00275003	0.558468
DUOX2	dual oxidase 2	-0.968773	-0.407477	-0.715857	3.53737	0.00276999	0.558468
NA	NA	-0.522678	-0.120237	-0.366929	3.73368	0.00279444	0.558468
NA	NA	0.506227	-0.340869	-0.114131	4.98292	0.00280268	0.558468
OR14C36	olfactory receptor family 14 subfamily C member 36	0.497301	0.278837	-0.225369	3.69918	0.00283203	0.558468
NA	NA	-0.416568	-0.361323	-0.500658	6.78554	0.00286764	0.558468
MC3R	melanocortin 3 receptor	0.763698	0.413699	0.204695	4.10992	0.00287598	0.558468
NA	NA	-2.11391	-0.728696	0.929857	3.84179	0.00289055	0.558468
PRR18	proline rich 18	0.43708	0.689658	0.320765	6.52069	0.00289618	0.558468
NA	NA	1.13077	-0.53751	0.553686	3.61169	0.00291054	0.558468
NA	NA	-0.432522	-0.566581	-0.585195	2.70566	0.00294291	0.558468
TAS2R13	taste 2 receptor member 13	-0.432522	-0.566581	-0.585195	2.70566	0.00294291	0.558468
HBE1	hemoglobin subunit epsilon 1	0.576493	0.0312343	0.298702	5.47173	0.00299171	0.558468
CCL4L2	C-C motif chemokine ligand 4 like 2	0.748081	0.25784	0.223026	3.76372	0.00304046	0.558468
NA	NA	-0.773389	-1.10489	0.0980486	4.04263	0.00304703	0.558468
TECTB	tectorin beta	0.593562	0.0341069	0.280541	4.5121	0.00304771	0.558468
LINC00668	long intergenic non-protein coding RNA 668	0.131087	0.628501	-0.12179	4.75658	0.00306219	0.558468
EPHA2	EPH receptor A2	-0.0488232	0.580691	0.500348	6.36543	0.00310333	0.558468
RNF144B	ring finger protein 144B	0.455594	0.44294	0.700114	7.74076	0.00311908	0.558468
BCL6	B-cell CLL/lymphoma 6	0.150354	0.422474	0.492913	11.0541	0.00314866	0.558468
TIGIT	T-cell immunoreceptor with Ig and ITIM domains	0.662398	0.344365	0.631874	4.58821	0.00320006	0.558468
NA	NA	-1.0002	-0.828647	-0.956049	2.21638	0.0032606	0.558468
RASSF3	Ras association domain family member 3	-0.53893	-0.203807	-0.438688	9.23797	0.00326423	0.558468
RIMBP3	RIMS binding protein 3	-0.591408	-0.259456	-0.673725	5.07064	0.00329066	0.558468
SERPINB7	serpin family B member 7	0.605045	0.39193	0.269615	3.1246	0.00329683	0.558468
PIAS3	protein inhibitor of activated STAT 3	-0.0300139	0.195315	0.338558	9.63864	0.00336363	0.558468
CFHR2	complement factor H related 2	-0.45687	-0.472257	-0.279853	2.93145	0.00340255	0.558468
NA	NA	0.159183	-0.394084	-0.0915456	3.28629	0.00340566	0.558468
NA	NA	0.644119	0.866913	-1.81104	8.66361	0.00341045	0.558468
FAM27E3	family with sequence similarity 27 member E3	-0.398138	-0.467008	-0.564958	8.27288	0.00341065	0.558468
ABHD4	abhydrolase domain containing 4	0.174736	0.619091	0.520953	7.45656	0.00342199	0.558468
DOCK9	dedicator of cytokinesis 9	0.210226	-0.459916	0.0473401	6.3573	0.00342702	0.558468
NA	NA	0.0857137	0.329165	0.288648	8.99585	0.0034272	0.558468
KRTAP19-3	keratin associated protein 19-3	0.277199	0.573472	0.0291688	2.77237	0.0034462	0.558468
KCND2	potassium voltage-gated channel subfamily D member 2	-0.940024	-0.905085	-0.80538	4.63632	0.00345892	0.558468
WNT3	Wnt family member 3	0.65575	0.3805	0.56079	4.60027	0.00347699	0.558468
TNIP2	TNFAIP3 interacting protein 2	0.0966319	-0.319338	0.0477486	7.08743	0.00354567	0.558468
TP53INP1	tumor protein p53 inducible nuclear protein 1	0.221584	0.415012	0.605162	10.3833	0.00356445	0.558468
GREM2	gremlin 2, DAN family BMP antagonist	0.633121	0.00842592	0.599803	4.08909	0.00359045	0.558468
PARD3	par-3 family cell polarity regulator	0.171326	-0.615484	-0.229039	5.84493	0.00361465	0.558468
KDM5D	lysine demethylase 5D	0.497566	0.117113	0.655964	5.00439	0.00363379	0.558468
ACER2	alkaline ceramidase 2	0.247454	0.59626	0.489965	8.63431	0.00363408	0.558468
CBLC	Cbl proto-oncogene C	0.203426	-0.386509	-0.227246	6.17937	0.00365552	0.558468
PCDHB16	protocadherin beta 16	-0.300474	0.631364	0.410002	4.26442	0.00368736	0.558468
RAET1E	retinoic acid early transcript 1E	0.193943	-0.211528	0.304282	4.95434	0.00369471	0.558468
IRF6	interferon regulatory factor 6	0.0908856	0.275035	0.540612	8.40083	0.00370747	0.558468
FAM174B	family with sequence similarity 174 member B	-0.553858	-0.140444	-0.459883	8.98639	0.00373006	0.558468
AUNIP	aurora kinase A and ninein interacting protein	-0.483094	-0.307444	-0.655544	6.9754	0.0037645	0.558468
NA	NA	-0.727163	-0.384614	-0.843106	2.92022	0.00378161	0.558468
LEF1	lymphoid enhancer binding factor 1	0.232436	0.527339	0.448082	7.30965	0.0037984	0.558468
SLC9C1	solute carrier family 9 member C1	0.317457	-0.0690181	-0.115567	3.10407	0.00380384	0.558468
IFITM5	interferon induced transmembrane protein 5	-0.0990724	0.574812	0.265612	5.64829	0.00385254	0.558468
GAN	gigaxonin	-0.665454	-0.646537	-0.272027	6.43044	0.00385628	0.558468
NA	NA	-0.179238	-0.322079	-0.234896	10.2448	0.00386012	0.558468
SEZ6L	seizure related 6 homolog like	-0.476858	0.315216	0.35528	5.16087	0.00393452	0.558468
ZBED3	zinc finger BED-type containing 3	0.342749	0.779088	0.615631	6.91736	0.00402086	0.558468
ANKRD2	ankyrin repeat domain 2	-0.061846	-0.607383	0.0559615	5.37849	0.00407423	0.558468
C17orf82	chromosome 17 open reading frame 82	0.0199734	0.568702	-0.109635	4.57758	0.00407632	0.558468
PARP6	poly(ADP-ribose) polymerase family member 6	-0.45496	-0.490368	-0.365629	4.43459	0.0040856	0.558468
NA	NA	0.454997	0.355648	-0.0410624	3.32314	0.00409512	0.558468
LCE1A	late cornified envelope 1A	-0.178147	-0.524304	-0.395366	5.19464	0.004105	0.558468
CCDC129	coiled-coil domain containing 129	0.402294	0.405695	0.504798	3.45485	0.0041339	0.558468
TNIP3	TNFAIP3 interacting protein 3	0.488398	-0.18503	0.19862	5.1086	0.00414216	0.558468
CRCT1	cysteine rich C-terminal 1	-0.180969	0.55587	-0.0766751	3.89857	0.00415008	0.558468
NA	NA	-0.0960658	-0.359417	-0.29937	10.9418	0.00416765	0.558468
ZNF366	zinc finger protein 366	0.425582	0.0597936	0.685728	4.16558	0.0041787	0.558468
RTN4RL1	reticulon 4 receptor like 1	0.458729	-0.109817	0.121376	7.64607	0.00428655	0.558468
PAX8	paired box 8	0.160206	0.480375	-0.237286	4.85617	0.004289	0.558468
NA	NA	-0.426649	0.192508	-0.526382	3.33989	0.00430086	0.558468
ASCL2	achaete-scute family bHLH transcription factor 2	0.48672	-0.074036	0.444371	5.25113	0.00430828	0.558468
GPR35	G protein-coupled receptor 35	0.694865	0.427474	0.44451	5.00372	0.0043485	0.558468
EFNA2	ephrin A2	0.572569	0.676917	0.804436	5.36861	0.0043972	0.558468
C6orf47	chromosome 6 open reading frame 47	0.433668	0.434676	0.477714	6.51459	0.00439744	0.558468
AZGP1	alpha-2-glycoprotein 1, zinc-binding	-0.406946	-0.277039	-0.314729	8.39722	0.00441965	0.558468
DEFB108B	defensin beta 108B	0.0300657	0.451969	0.70719	3.50722	0.00448146	0.558468
SYT10	synaptotagmin 10	-0.0585644	0.62643	0.270397	3.36201	0.00448434	0.558468
NA	NA	0.339228	-0.0568871	0.091929	3.43647	0.00450384	0.558468
OLIG3	oligodendrocyte transcription factor 3	0.254708	0.654905	0.0936587	4.41331	0.00450646	0.558468
LGR6	leucine rich repeat containing G protein-coupled receptor 6	0.197332	0.719285	-0.22269	3.618	0.00451087	0.558468
UBE2L3	ubiquitin conjugating enzyme E2 L3	-0.0670222	-0.26586	-0.215348	11.1811	0.0045267	0.558468
CD177	CD177 molecule	0.605606	0.594501	0.881475	5.71749	0.00452834	0.558468
MRVI1	murine retrovirus integration site 1 homolog	0.280482	0.813525	0.364743	5.05443	0.00454438	0.558468
OR5M11	olfactory receptor family 5 subfamily M member 11	0.474348	-0.257855	0.49618	3.63694	0.00454885	0.558468
IL12RB1	interleukin 12 receptor subunit beta 1	0.0569075	0.391037	0.0242609	3.77157	0.00455598	0.558468
ZNF77	zinc finger protein 77	-0.54482	-0.623905	-0.488331	6.40227	0.00456677	0.558468
MYOM1	myomesin 1	-0.0559341	-0.5655	-0.313107	4.55841	0.00457007	0.558468
PDGFC	platelet derived growth factor C	0.392181	-0.0755801	-0.0649701	4.56517	0.00460581	0.558468
PDZK1	PDZ domain containing 1	0.591253	0.275183	0.450255	4.75389	0.00463269	0.558468
NA	NA	0.0143496	-0.0964967	-0.499083	6.49477	0.00463726	0.558468
NA	NA	0.716842	0.530146	0.331573	4.77373	0.00464994	0.558468
ACTR3B	ARP3 actin related protein 3 homolog B	-0.110072	-0.454249	-0.344584	8.08634	0.00466808	0.558468
NA	NA	0.60825	0.0619335	0.223192	2.7152	0.00467333	0.558468
NEUROD1	neuronal differentiation 1	0.3161	-0.262933	0.0111372	4.37453	0.0047025	0.558468
CHURC1-FNTB	CHURC1-FNTB readthrough	0.280624	0.185545	0.315975	8.93501	0.0047074	0.558468
NPSR1	neuropeptide S receptor 1	0.384165	0.596644	0.521453	3.93044	0.00471575	0.558468
NEUROD4	neuronal differentiation 4	0.408842	-0.0931737	0.377716	4.4563	0.00474815	0.558468
RBP4	retinol binding protein 4	-0.473599	-0.588105	-0.53823	3.39882	0.00475689	0.558468
LCN10	lipocalin 10	0.311347	0.600951	-0.114334	3.28883	0.00476003	0.558468
NA	NA	0.573649	0.082683	0.138559	3.22142	0.00476169	0.558468
RHOXF1	Rhox homeobox family member 1	0.327087	-0.0679255	0.437207	3.48217	0.00477367	0.558468
NA	NA	0.052668	0.421298	0.649497	6.25704	0.00481339	0.558468
TPRA1	transmembrane protein adipocyte associated 1	0.0539413	0.386752	0.370895	10.1873	0.00482441	0.558468
NLRP5	NLR family pyrin domain containing 5	0.472213	-0.133966	0.103828	4.03518	0.00483374	0.558468
NA	NA	-0.447053	0.0200744	-0.674066	3.64934	0.00483738	0.558468
NTRK3	neurotrophic receptor tyrosine kinase 3	0.448062	0.252073	0.582487	3.51148	0.0048475	0.558468
CLCN1	chloride voltage-gated channel 1	0.423669	0.449877	0.312539	5.09139	0.00490898	0.560891
COL4A4	collagen type IV alpha 4 chain	0.377816	0.372748	-0.0447561	4.79031	0.0049112	0.560891
NDUFAF2	NADH:ubiquinone oxidoreductase complex assembly factor 2	-0.0159879	-0.463867	-0.395142	7.87417	0.00493041	0.560891
NA	NA	0.493079	0.312477	0.45614	6.01444	0.00496848	0.562867
DCSTAMP	dendrocyte expressed seven transmembrane protein	0.623045	0.209331	0.320167	4.84268	0.00501624	0.565806
FHDC1	FH2 domain containing 1	-0.665724	-0.0257085	-0.634034	7.07242	0.00503605	0.565806
RNF223	ring finger protein 223	0.540311	0.683182	0.488637	6.72256	0.00520307	0.582165
PPM1M	protein phosphatase, Mg2+/Mn2+ dependent 1M	0.50326	0.170544	0.704252	5.71017	0.0052552	0.585588
CHKA	choline kinase alpha	-0.00102054	0.320509	0.580635	8.19398	0.00538432	0.595313
PCP4L1	Purkinje cell protein 4 like 1	0.653568	0.355179	0.353332	5.96358	0.0054252	0.595313
NA	NA	0.48289	0.303356	0.284996	3.0661	0.00548685	0.595313
NA	NA	0.171046	0.371477	-0.224232	3.12959	0.00549831	0.595313
CDKL4	cyclin dependent kinase like 4	0.655103	0.106087	0.377481	4.31246	0.00550505	0.595313
CERCAM	cerebral endothelial cell adhesion molecule	0.26422	-0.164372	-0.346534	4.98458	0.00561958	0.595313
NA	NA	0.392298	0.107009	0.140592	2.75644	0.00568949	0.595313
LRIT2	leucine rich repeat, Ig-like and transmembrane domains 2	0.451979	0.0509993	-0.0556143	3.10299	0.00574154	0.595313
SNORD89	small nucleolar RNA, C/D box 89	-0.197488	-0.358467	0.0701711	7.54808	0.00576033	0.595313
RBM45	RNA binding motif protein 45	-0.463275	-0.700993	-0.352428	6.61915	0.00578184	0.595313
MST1L	macrophage stimulating 1 like	-0.273767	-0.83841	-0.523166	4.93628	0.00584668	0.595313
CEP44	centrosomal protein 44	0.366299	0.578516	0.520245	6.88138	0.00585934	0.595313
UTF1	undifferentiated embryonic cell transcription factor 1	0.401565	0.464737	0.49544	5.76878	0.00588103	0.595313
NA	NA	0.362827	-0.226924	0.309423	3.94269	0.00588948	0.595313
OR2T5	olfactory receptor family 2 subfamily T member 5	0.362827	-0.226924	0.309423	3.94269	0.00588948	0.595313
RBM28	RNA binding motif protein 28	-0.201271	-0.499876	-0.42205	7.65708	0.00590131	0.595313
ARHGAP15	Rho GTPase activating protein 15	0.356878	-0.188858	-0.0433465	3.39154	0.00591336	0.595313
UCP3	uncoupling protein 3	0.613113	0.517152	0.429988	5.55444	0.00591857	0.595313
VSTM1	V-set and transmembrane domain containing 1	0.61938	0.326903	0.169128	3.67081	0.00594887	0.595313
NA	NA	0.206369	0.284773	0.433787	7.60018	0.00596128	0.595313
LDHC	lactate dehydrogenase C	0.664267	0.553317	0.101065	4.94785	0.00599357	0.595313
LGSN	lengsin, lens protein with glutamine synthetase domain	0.385079	0.0318536	0.034084	3.51543	0.00603408	0.595313
DND1	DND microRNA-mediated repression inhibitor 1	-0.554155	-0.623756	-0.329249	5.43391	0.00607913	0.595313
DDN	dendrin	0.609231	0.245699	0.398326	5.37877	0.0060851	0.595313
EBF3	early B-cell factor 3	-0.665712	-0.117292	0.090914	5.35984	0.00608666	0.595313
NA	NA	0.578092	0.114964	-0.123996	5.27559	0.00611035	0.595313
RNF17	ring finger protein 17	0.154216	0.155032	0.535948	2.48447	0.00611994	0.595313
NA	NA	0.382471	-0.0426031	0.216816	2.84269	0.00614443	0.595313
TMEM44	transmembrane protein 44	0.147448	0.636394	0.219683	4.98242	0.0061574	0.595313
KIAA1683	KIAA1683	0.331782	0.129634	0.610572	5.98103	0.00616351	0.595313
NA	NA	0.851537	0.495439	0.217656	4.56688	0.00617047	0.595313
SPINT4	serine peptidase inhibitor, Kunitz type 4	0.0336118	0.540681	0.612626	3.09885	0.00621148	0.595313
SHC1	SHC adaptor protein 1	0.0664501	0.279608	0.337071	9.95593	0.00621394	0.595313
PREX2	phosphatidylinositol-3,4,5-trisphosphate dependent Rac exchange factor 2	0.228717	0.592256	-0.00757636	3.20688	0.00622226	0.595313
CBARP	CACN beta subunit associated regulatory protein	-0.482686	0.21208	-0.043317	6.25539	0.00624295	0.595313
NA	NA	-0.493754	-0.067807	0.00668245	5.47525	0.00624436	0.595313
LEP	leptin	0.405903	-0.368776	-0.260599	4.80641	0.00626046	0.595313
FGF12	fibroblast growth factor 12	0.45778	0.679112	-0.000965588	2.936	0.00629615	0.595313
SPDEF	SAM pointed domain containing ETS transcription factor	-0.276823	-0.0635895	-0.285835	10.2788	0.00630611	0.595313
NA	NA	-1.08421	-0.48557	-1.31105	4.17255	0.00633514	0.595313
POLR3G	RNA polymerase III subunit G	0.0983248	-0.407794	-0.226135	7.48968	0.00635465	0.595313
PCDH11Y	protocadherin 11 Y-linked	0.298018	-0.553316	0.355388	4.19367	0.00637512	0.595313
ELOA	elongin A	0.176283	0.358412	0.446737	8.07649	0.00638601	0.595313
C1orf116	chromosome 1 open reading frame 116	-0.675065	-0.00337418	-0.288408	10.9608	0.00644303	0.595313
AKAP6	A-kinase anchoring protein 6	0.464471	-0.0774655	0.631204	5.47095	0.00645928	0.595313
PLA2G1B	phospholipase A2 group IB	0.314083	0.303608	0.644522	4.94497	0.00648359	0.595313
NA	NA	0.313441	0.401222	-0.138338	5.47115	0.00652769	0.595313
NA	NA	-0.44505	0.159374	-0.468122	3.52574	0.00654788	0.595313
ANKRD13D	ankyrin repeat domain 13D	-0.550007	-0.0826906	0.00371643	6.80643	0.00655583	0.595313
WDR97	WD repeat domain 97	0.641011	0.242942	0.390093	4.11969	0.00655852	0.595313
GPR85	G protein-coupled receptor 85	0.503237	-0.0581433	0.0705454	3.21602	0.00655949	0.595313
C4orf17	chromosome 4 open reading frame 17	0.521146	0.232435	0.299094	3.9703	0.00657831	0.595313
GPR68	G protein-coupled receptor 68	0.30217	0.658281	0.231759	4.813	0.00658357	0.595313
NA	NA	-0.0552266	-0.318196	-0.516925	10.2236	0.00660179	0.595313
DCST1	DC-STAMP domain containing 1	0.468142	0.512096	0.644865	5.62047	0.00661601	0.595313
CREB5	cAMP responsive element binding protein 5	0.156048	0.996986	0.346651	5.27109	0.00661877	0.595313
CMC2	C-X9-C motif containing 2	-0.133702	-0.314317	-0.420679	9.33252	0.0066749	0.595313
PDYN	prodynorphin	0.447798	0.712811	0.172705	4.4549	0.00668076	0.595313
NA	NA	0.15381	-0.503497	-0.591823	2.79277	0.00669371	0.595313
NAXD	NAD(P)HX dehydratase	-0.402733	-0.572027	-0.39897	6.84853	0.00670555	0.595313
NA	NA	-0.190296	0.332531	0.00121906	6.59891	0.00676359	0.595313
EMP1	epithelial membrane protein 1	0.147132	0.563149	-0.103326	3.49324	0.00677684	0.595313
NA	NA	0.407433	0.22097	0.178571	7.44878	0.00679285	0.595313
BMPER	BMP binding endothelial regulator	-0.224301	0.391799	-0.235691	4.34553	0.00687402	0.595313
NA	NA	-0.221491	-0.159323	0.534806	4.36862	0.00689193	0.595313
TDRD15	tudor domain containing 15	0.318363	-0.105523	-0.267053	3.28698	0.0069555	0.595313
NA	NA	-0.502147	0.180334	0.0126647	5.51512	0.00698189	0.595313
NA	NA	-0.502147	0.180334	0.0126647	5.51512	0.00698189	0.595313
NA	NA	-1.24783	-1.05932	-1.01168	2.5337	0.00698675	0.595313
NA	NA	0.588537	0.237337	0.0896948	3.88601	0.00701094	0.595313
TMEM170A	transmembrane protein 170A	0.318312	-0.394125	0.168025	7.74944	0.00701617	0.595313
CNR1	cannabinoid receptor 1	-0.580632	-0.396456	-0.47308	6.59743	0.00704062	0.595313
PTPRD	protein tyrosine phosphatase, receptor type D	-0.347629	-0.444116	0.0487175	3.60142	0.00704082	0.595313
FERD3L	Fer3 like bHLH transcription factor	-0.172579	0.629994	0.0546425	5.08595	0.00704611	0.595313
DCDC1	doublecortin domain containing 1	0.622386	0.706573	0.22245	5.03037	0.00704792	0.595313
NA	NA	0.813764	0.36109	0.322586	4.52398	0.00705577	0.595313
CAND2	cullin associated and neddylation dissociated 2 (putative)	0.36521	-0.346805	-0.0856416	5.04859	0.0070569	0.595313
KLHL41	kelch like family member 41	0.454964	0.0531371	0.171334	2.79126	0.00707631	0.595313
OR2G6	olfactory receptor family 2 subfamily G member 6	0.024432	0.381329	0.694857	3.40769	0.00708979	0.595313
SLC2A9	solute carrier family 2 member 9	0.302194	0.491279	0.218677	4.30892	0.00715031	0.595313
AGTR1	angiotensin II receptor type 1	0.247438	-0.0762754	-0.134569	2.56428	0.00715116	0.595313
NA	NA	-0.624038	0.0362189	-0.429632	2.63221	0.00715544	0.595313
HTR5A-AS1	HTR5A antisense RNA 1	0.528107	0.0794304	0.835508	3.4993	0.00715979	0.595313
NA	NA	-0.441416	-0.338643	-0.554757	6.5997	0.0071844	0.595539
HOXB7	homeobox B7	-0.0575414	-0.512149	-0.0599896	6.04955	0.00721405	0.596179
HCFC2	host cell factor C2	0.183125	-0.400742	-0.142719	7.76127	0.00725621	0.597755
FAM107B	family with sequence similarity 107 member B	-0.612601	-0.117863	-0.451977	6.16733	0.00729018	0.597755
DLK1	delta like non-canonical Notch ligand 1	0.361097	-0.0379811	-0.0952036	5.5204	0.00729908	0.597755
OR7D4	olfactory receptor family 7 subfamily D member 4	-0.306572	0.282961	-0.294607	5.59823	0.00735507	0.599855
C5orf58	chromosome 5 open reading frame 58	0.201183	0.50405	0.14125	3.42175	0.00736885	0.599855
CDX4	caudal type homeobox 4	-0.185522	-0.214753	0.206587	3.26828	0.00740101	0.600675
NA	NA	0.51532	0.106992	0.400255	3.77749	0.00746724	0.604247
SLC16A4	solute carrier family 16 member 4	-0.510036	-0.414538	-0.717587	3.03575	0.00752022	0.605801
ID1	inhibitor of DNA binding 1, HLH protein	0.500295	-0.9775	-0.929685	7.37826	0.00753101	0.605801
NA	NA	0.503477	0.115038	0.380188	4.46276	0.00758032	0.607969
FCRL2	Fc receptor like 2	0.526577	-0.0540468	0.462437	3.84408	0.007612	0.608714
GPX6	glutathione peroxidase 6	-0.119769	0.28	0.459819	3.98587	0.00770716	0.613333
ABI3BP	ABI family member 3 binding protein	-0.457266	0.703153	0.0647436	3.87859	0.00772591	0.613333
ADCY5	adenylate cyclase 5	0.490389	0.371179	-0.0746592	4.51509	0.00773744	0.613333
CBLN1	cerebellin 1 precursor	0.381905	-0.366142	0.0594313	3.86051	0.00783198	0.614067
NA	NA	-0.612528	-0.307348	-0.790301	3.71443	0.00793755	0.614067
PLEKHA8	pleckstrin homology domain containing A8	-0.191968	-0.518968	0.00600022	7.3712	0.00795407	0.614067
SPTLC3	serine palmitoyltransferase long chain base subunit 3	0.271123	0.570301	0.597332	7.91177	0.00796822	0.614067
CSMD2	CUB and Sushi multiple domains 2	0.149199	0.311241	-0.421604	4.29544	0.00799319	0.614067
IL1RAPL2	interleukin 1 receptor accessory protein like 2	0.482	0.344015	0.115408	3.6596	0.00799535	0.614067
SH3RF2	SH3 domain containing ring finger 2	-0.0756702	0.379584	-0.377535	4.68428	0.00799721	0.614067
NA	NA	0.511164	0.0186202	0.227718	4.37799	0.00806885	0.614067
ORAOV1	oral cancer overexpressed 1	0.129006	0.0384079	-0.387175	6.15219	0.00810555	0.614067
HRASLS5	HRAS like suppressor family member 5	0.592314	0.166895	0.455648	4.14672	0.00812366	0.614067
NA	NA	0.0617909	-0.274809	-0.503029	4.68543	0.00814084	0.614067
SERPINE3	serpin family E member 3	-0.409259	-0.652694	-0.502623	4.54169	0.00816404	0.614067
NA	NA	0.337394	0.28881	0.260288	3.5733	0.00817595	0.614067
TAOK3	TAO kinase 3	-0.388376	-0.494526	-0.224386	8.03598	0.00818367	0.614067
PPFIBP2	PPFIA binding protein 2	-0.581857	-0.0286716	-0.282945	8.5239	0.00818875	0.614067
SLC11A1	solute carrier family 11 member 1	0.110893	0.437719	-0.182137	5.44015	0.00822295	0.614067
SCAF1	SR-related CTD associated factor 1	0.472098	0.414259	0.351196	6.94921	0.00826804	0.614067
ADAM32	ADAM metallopeptidase domain 32	0.465502	0.151156	0.171085	2.91346	0.00827118	0.614067
TTC39A	tetratricopeptide repeat domain 39A	-0.236847	0.381137	0.00255683	7.15322	0.0082739	0.614067
MYBPH	myosin binding protein H	-0.129845	0.57249	0.0877693	4.1361	0.00827622	0.614067
RPGRIP1	retinitis pigmentosa GTPase regulator interacting protein 1	0.260025	-0.308118	0.0423124	2.85472	0.00828471	0.614067
FSTL3	follistatin like 3	-0.155895	0.254409	-0.419695	6.06335	0.00829723	0.614067
NA	NA	0.537506	-0.491433	-0.162688	3.57867	0.00832547	0.614067
NA	NA	0.72849	-0.175419	0.405043	3.36861	0.00835325	0.614067
CENPV	centromere protein V	-0.000413676	-0.571702	-0.515618	4.92078	0.00836414	0.614067
NA	NA	-0.436754	-0.673359	-0.273609	6.06954	0.00840467	0.614067
NA	NA	0.400427	-0.00899949	0.0730155	2.33262	0.00843297	0.614067
KDELC1	KDEL motif containing 1	-0.16938	-0.541372	0.105054	6.48061	0.0085253	0.614067
MTMR11	myotubularin related protein 11	0.669878	0.504624	0.800657	5.14776	0.00853793	0.614067
TCTEX1D4	Tctex1 domain containing 4	0.122171	0.206268	-0.361507	5.17893	0.00861642	0.614067
NA	NA	0.199103	0.958083	0.273555	2.58741	0.00862287	0.614067
C5orf60	chromosome 5 open reading frame 60	0.688464	0.244411	0.628198	3.93684	0.00864	0.614067
NA	NA	0.222394	0.271251	0.609899	2.62896	0.00866834	0.614067
CDX1	caudal type homeobox 1	0.554841	0.0779773	0.151653	5.13291	0.00871885	0.614067
MEST	mesoderm specific transcript	0.527949	0.826314	0.333162	7.14574	0.00878878	0.614067
SDC4	syndecan 4	0.351839	0.357923	0.512553	10.3113	0.0088133	0.614067
CXCR5	C-X-C motif chemokine receptor 5	0.428163	0.124251	0.253025	4.55327	0.00882474	0.614067
ZNF709	zinc finger protein 709	-0.332849	-0.520704	0.0224127	5.04363	0.00888246	0.614067
NA	NA	-0.353283	0.0022562	-0.40176	6.03047	0.00891974	0.614067
GOLGA6L1	golgin A6 family-like 1	-0.148485	-0.448162	-0.462823	5.22095	0.00892234	0.614067
BCL2L2	BCL2 like 2	0.022057	0.323932	0.382599	8.20748	0.00894109	0.614067
CHCHD4	coiled-coil-helix-coiled-coil-helix domain containing 4	-0.00058852	-0.351429	-0.414148	9.17481	0.00897357	0.614067
GPX7	glutathione peroxidase 7	0.245383	0.185116	0.573926	5.48985	0.00898774	0.614067
CCDC27	coiled-coil domain containing 27	0.0374678	-0.514283	-0.38901	3.96954	0.00899085	0.614067
AKAP3	A-kinase anchoring protein 3	-0.369128	-0.549025	0.142205	3.23382	0.00901237	0.614067
NA	NA	-0.324834	-0.502256	-0.475261	6.63329	0.00902801	0.614067
NA	NA	-0.324834	-0.502256	-0.475261	6.63329	0.00902801	0.614067
NA	NA	-0.324834	-0.502256	-0.475261	6.63329	0.00902801	0.614067
NA	NA	-0.324834	-0.502256	-0.475261	6.63329	0.00902801	0.614067
NA	NA	-0.324834	-0.502256	-0.475261	6.63329	0.00902801	0.614067
NA	NA	-0.324834	-0.502256	-0.475261	6.63329	0.00902801	0.614067
NA	NA	-0.324834	-0.502256	-0.475261	6.63329	0.00902801	0.614067
NA	NA	-0.41745	0.246986	-0.530527	3.44303	0.0090287	0.614067
CPEB3	cytoplasmic polyadenylation element binding protein 3	-0.0229253	0.44551	0.468029	5.86515	0.00905276	0.614067
NA	NA	0.241105	0.0440336	-0.106558	3.04069	0.009058	0.614067
RFK	riboflavin kinase	-0.294183	-0.39005	-0.349164	9.26238	0.0090789	0.614067
NA	NA	0.0853266	0.584807	-0.00188653	5.89707	0.00911072	0.614067
BMP3	bone morphogenetic protein 3	0.658443	0.00641211	0.124791	4.17503	0.00919396	0.614067
NA	NA	0.0828559	0.744446	0.781459	4.0759	0.00920025	0.614067
OR4N2	olfactory receptor family 4 subfamily N member 2	0.463042	-0.149267	0.0928757	3.75985	0.00920399	0.614067
PARL	presenilin associated rhomboid like	-0.162348	-0.343327	-0.424192	8.93348	0.00922324	0.614067
MIR650	microRNA 650	0.57556	0.350194	0.369815	4.00515	0.00922543	0.614067
AGO2	argonaute 2, RISC catalytic component	-0.150033	-0.148153	-0.430242	9.05232	0.00927482	0.614067
WDR4	WD repeat domain 4	-0.0464878	-0.482127	-0.668217	6.98136	0.00930608	0.614067
BACE1	beta-secretase 1	-0.0133053	-0.34094	0.271089	6.84663	0.00931571	0.614067
SPACA5	sperm acrosome associated 5	0.623304	0.410453	0.609865	4.00609	0.00934291	0.614067
OR52N2	olfactory receptor family 52 subfamily N member 2	-0.574784	-0.521196	-0.303575	3.09237	0.0093565	0.614067
NLRP10	NLR family pyrin domain containing 10	0.439543	0.243955	0.230834	3.8321	0.00936057	0.614067
NA	NA	0.33821	-0.119747	-0.0977491	4.89472	0.00940276	0.614067
TSPY1	testis specific protein, Y-linked 1	-0.0639814	0.27693	-0.224545	4.60976	0.00943114	0.614067
NA	NA	0.354873	-0.013835	0.0757226	4.59639	0.0094427	0.614067
XAF1	XIAP associated factor 1	-0.597014	-0.313879	-0.712589	4.12161	0.00945491	0.614067
OVOL3	ovo like zinc finger 3	-0.129076	0.282878	-0.351228	4.24764	0.00947839	0.614067
SYT3	synaptotagmin 3	0.519676	0.278819	0.491479	5.69002	0.00951133	0.614067
SLC25A33	solute carrier family 25 member 33	-0.24474	-0.173795	-0.367811	10.1143	0.00952817	0.614067
ZEB1	zinc finger E-box binding homeobox 1	0.270777	-0.0541695	-0.346707	3.52194	0.00965623	0.614067
NCKAP5L	NCK associated protein 5 like	-0.885401	-0.85063	-0.489645	4.72368	0.0096718	0.614067
SVEP1	sushi, von Willebrand factor type A, EGF and pentraxin domain containing 1	0.474389	0.291514	-0.0623259	3.58356	0.00972819	0.614067
LYZL4	lysozyme like 4	0.612269	0.119979	0.215497	4.90398	0.00976497	0.614067
MAP6	microtubule associated protein 6	0.00850218	-0.404843	-0.460235	5.26946	0.00977966	0.614067
FHL5	four and a half LIM domains 5	-0.457246	-0.272548	-0.231267	3.26715	0.00979748	0.614067
FLT4	fms related tyrosine kinase 4	0.206467	0.702797	0.326789	4.28927	0.00981872	0.614067
IGF1	insulin like growth factor 1	0.0701597	-0.519638	0.0234496	7.26794	0.00982154	0.614067
NA	NA	0.0650794	-0.276587	-0.199733	10.0908	0.00983596	0.614067
ZNF24	zinc finger protein 24	0.216442	0.473764	0.482293	9.82007	0.00983759	0.614067
SPACA5B	sperm acrosome associated 5B	0.579067	0.478702	0.479327	3.95158	0.00986121	0.614067
NA	NA	0.187035	0.388602	-0.189675	6.60188	0.00987672	0.614067
DIP2A	disco interacting protein 2 homolog A	0.293852	0.477664	-0.170146	6.96287	0.00988829	0.614067
NOXO1	NADPH oxidase organizer 1	-0.309973	0.301396	-0.579994	4.36982	0.00988946	0.614067
KISS1R	KISS1 receptor	0.569924	0.630081	0.130618	4.92693	0.00989621	0.614067
GJB6	gap junction protein beta 6	0.83808	0.263235	0.50448	4.49404	0.00991349	0.614067
NA	NA	0.428414	-0.0284927	0.215351	3.46384	0.00993236	0.614067
CDH12	cadherin 12	-0.0339344	0.85334	0.734698	4.48079	0.0099481	0.614067
WISP2	WNT1 inducible signaling pathway protein 2	0.57238	0.525926	0.442647	6.24937	0.0099506	0.614067
NYAP1	neuronal tyrosine phosphorylated phosphoinositide-3-kinase adaptor 1	0.315634	0.506877	0.805787	5.62783	0.00997475	0.614067
KRTAP4-11	keratin associated protein 4-11	0.251793	0.427909	-0.159251	3.73098	0.00999237	0.614067
TMEM169	transmembrane protein 169	0.472253	0.244497	0.614867	5.75172	0.00999308	0.614067
AMDHD1	amidohydrolase domain containing 1	-0.339393	-0.445127	0.126458	3.92591	0.0100527	0.614067
KIRREL3	kin of IRRE like 3 (Drosophila)	0.276289	0.513967	0.0955884	5.3336	0.0100611	0.614067
ANKS6	ankyrin repeat and sterile alpha motif domain containing 6	0.0704438	-0.337824	0.000662957	6.69765	0.0100722	0.614067
GNA15	G protein subunit alpha 15	0.263288	0.582728	0.24689	5.58903	0.0101019	0.614067
MAMDC4	MAM domain containing 4	0.40451	-0.138849	0.318632	5.6058	0.0101414	0.614067
PAPOLG	poly(A) polymerase gamma	0.11851	-0.253887	0.0116923	7.77871	0.0101606	0.614067
ZNF630	zinc finger protein 630	0.111226	0.664552	0.206306	3.00716	0.0101618	0.614067
DICER1	dicer 1, ribonuclease III	-0.102684	-0.412162	0.139735	7.0022	0.0101936	0.614067
NA	NA	-0.420593	-0.608337	-0.304174	8.11442	0.010199	0.614067
SRRM3	serine/arginine repetitive matrix 3	0.550564	0.0303583	-0.0641256	4.42845	0.0102079	0.614067
KRT32	keratin 32	0.586739	0.337175	0.077788	4.45795	0.0102511	0.614067
NA	NA	0.303215	-0.447934	0.0464569	3.65966	0.0102587	0.614067
SELP	selectin P	-0.495269	-0.418654	-0.539887	3.40955	0.0102743	0.614067
MTUS2	microtubule associated scaffold protein 2	-0.503772	-0.232249	-0.427537	4.33334	0.0103024	0.614067
SLC51B	solute carrier family 51 beta subunit	0.419231	0.0727022	-0.209794	3.70833	0.0103097	0.614067
C1orf146	chromosome 1 open reading frame 146	0.117696	-0.101748	0.376107	2.63051	0.0103162	0.614067
GOT1L1	glutamic-oxaloacetic transaminase 1-like 1	0.618542	0.309305	0.117679	3.88528	0.0103523	0.614067
TAPT1	transmembrane anterior posterior transformation 1	0.388445	0.213755	0.282844	8.45811	0.01038	0.614067
NA	NA	0.323054	-0.0818219	0.359933	4.39531	0.0103989	0.614067
NA	NA	0.323054	-0.0818219	0.359933	4.39531	0.0103989	0.614067
ZFP2	ZFP2 zinc finger protein	-0.323945	-0.841789	-0.115637	3.42165	0.0104118	0.614067
NA	NA	0.831244	0.306549	0.507022	3.94167	0.0105021	0.616488
NA	NA	0.30538	0.581266	0.228787	4.12088	0.0105236	0.616488
CYP4A11	cytochrome P450 family 4 subfamily A member 11	-0.149253	0.457248	-0.327547	4.43595	0.0105409	0.616488
NA	NA	-0.0562752	-0.242635	-0.300076	8.48815	0.0105435	0.616488
CYP21A2	cytochrome P450 family 21 subfamily A member 2	0.733448	0.130846	0.568916	4.49995	0.0106011	0.617167
DUSP22	dual specificity phosphatase 22	0.0388056	0.164114	-0.298946	7.30094	0.0106324	0.617167
SCNN1A	sodium channel epithelial 1 alpha subunit	-0.181413	0.169703	-0.148231	9.02625	0.0106339	0.617167
TMEM151A	transmembrane protein 151A	0.428292	0.263485	0.0310396	5.15742	0.0106619	0.617167
VEPH1	ventricular zone expressed PH domain containing 1	0.358008	-0.383732	-0.132852	5.5313	0.0107106	0.617167
FABP7	fatty acid binding protein 7	0.548996	0.424662	0.505072	3.62367	0.0107117	0.617167
NA	NA	-0.329039	-0.767684	-0.632259	4.95326	0.010714	0.617167
NKG7	natural killer cell granule protein 7	0.132484	0.651175	0.315368	5.48768	0.0108024	0.61926
IFNK	interferon kappa	-0.177425	0.391967	0.0035818	2.47628	0.0108086	0.61926
ERLIN1	ER lipid raft associated 1	0.134604	-0.230357	-0.234655	8.49495	0.010855	0.61926
KCNE4	potassium voltage-gated channel subfamily E regulatory subunit 4	0.39662	-0.0212731	0.150508	4.21065	0.0108969	0.61926
MLH3	mutL homolog 3	-0.00809655	-0.418533	-0.187437	7.32667	0.0109141	0.61926
KIF5C	kinesin family member 5C	-0.489026	-0.346591	-0.463855	6.90193	0.0109315	0.61926
GEMIN6	gem nuclear organelle associated protein 6	-0.103406	-0.4688	-0.364883	7.41117	0.0109334	0.61926
AARD	alanine and arginine rich domain containing protein	0.35247	0.086271	0.293728	4.76589	0.0109491	0.61926
SERINC4	serine incorporator 4	0.36195	0.576965	0.2311	5.69202	0.0110261	0.61926
OPRPN	opiorphin prepropeptide	0.416426	0.287109	0.027457	3.83141	0.0110379	0.61926
RALA	RAS like proto-oncogene A	0.222797	-0.154008	-0.274535	8.0731	0.0110481	0.61926
C10orf105	chromosome 10 open reading frame 105	-0.113426	0.431666	0.135957	5.01764	0.0111239	0.61926
TMTC1	transmembrane and tetratricopeptide repeat containing 1	0.163391	0.397151	-0.151146	6.15775	0.011148	0.61926
CD226	CD226 molecule	-0.010431	-0.582867	-0.0735224	3.8961	0.0112114	0.61926
TOGARAM2	TOG array regulator of axonemal microtubules 2	-0.34727	-0.124569	-0.534681	4.51228	0.0112124	0.61926
C9orf153	chromosome 9 open reading frame 153	0.427898	0.205974	-0.064985	4.43154	0.0112246	0.61926
NA	NA	-0.0409025	-0.479935	-0.22271	3.33066	0.0112255	0.61926
NA	NA	-0.0409025	-0.479935	-0.22271	3.33066	0.0112255	0.61926
TTC23	tetratricopeptide repeat domain 23	0.151472	0.397018	0.508661	6.98964	0.0112279	0.61926
NA	NA	-0.992283	-0.823032	-0.64774	3.99344	0.0112324	0.61926
NA	NA	0.777411	-0.439651	-0.204251	3.97171	0.0112465	0.61926
NA	NA	0.0645963	-0.0615881	0.376203	4.51064	0.0112514	0.61926
CCNG2	cyclin G2	0.0419554	0.350493	0.437006	10.9288	0.0113055	0.620121
SYT15	synaptotagmin 15	0.410798	0.733436	0.39883	4.2832	0.0113127	0.620121
BAP1	BRCA1 associated protein 1	0.191105	0.401818	0.253904	8.1493	0.0113909	0.620943
NA	NA	-0.479649	-0.0667038	-0.660504	4.37084	0.0113909	0.620943
P2RX1	purinergic receptor P2X 1	0.146684	0.701384	-0.0825073	4.38996	0.0113962	0.620943
TMX1	thioredoxin related transmembrane protein 1	0.0524996	-0.229752	-0.0833468	9.55257	0.0114306	0.621575
NA	NA	0.748094	0.185558	0.144753	3.8699	0.0115026	0.621674
GHRH	growth hormone releasing hormone	-0.0453375	0.480578	0.174627	5.95006	0.0115101	0.621674
EXOSC7	exosome component 7	-0.112788	-0.26994	-0.368284	9.62151	0.0115166	0.621674
NA	NA	0.0706279	0.368242	0.0648444	4.08445	0.0115239	0.621674
NA	NA	0.564136	-0.113324	0.172664	4.29512	0.0115696	0.622903
PAX2	paired box 2	-0.503054	-0.774875	-0.374332	4.33294	0.0116223	0.6235
PYDC2	pyrin domain containing 2	-0.247073	0.233255	-0.218902	5.84628	0.0116415	0.6235
NA	NA	-0.139383	-0.0600326	0.501691	2.52842	0.0116718	0.6235
NA	NA	-0.932048	-0.777172	-0.870156	2.87526	0.0117391	0.6235
TEX2	testis expressed 2	-0.108741	-0.361543	-0.332495	8.19975	0.0117648	0.6235
NA	NA	0.398135	-0.174608	0.0564689	3.94119	0.0118144	0.6235
NA	NA	0.277682	-0.149452	0.0881856	2.95975	0.0118205	0.6235
FGA	fibrinogen alpha chain	0.148489	0.430302	0.130875	2.7331	0.01184	0.6235
ZNF556	zinc finger protein 556	-0.0985962	-0.573819	-0.130977	3.2685	0.0118872	0.6235
PTPRK	protein tyrosine phosphatase, receptor type K	0.328249	-0.482602	0.0212765	5.72765	0.0119103	0.6235
DIRC1	disrupted in renal carcinoma 1	0.569081	0.315432	0.503274	5.30734	0.0119182	0.6235
SERTM1	serine rich and transmembrane domain containing 1	0.138677	0.489651	-0.055494	5.31828	0.0119275	0.6235
NA	NA	-0.640547	-0.735505	-0.0354578	3.82344	0.0119771	0.6235
NA	NA	0.265911	-0.00696354	0.388138	4.22381	0.0120029	0.6235
AKT3	AKT serine/threonine kinase 3	0.265911	-0.00696354	0.388138	4.22381	0.0120029	0.6235
DAND5	DAN domain BMP antagonist family member 5	0.37797	0.680466	0.542405	4.1287	0.0120279	0.6235
NA	NA	0.335163	0.244806	-0.078505	3.16086	0.0120314	0.6235
OR5A1	olfactory receptor family 5 subfamily A member 1	0.166377	0.404945	0.103206	3.0467	0.012049	0.6235
F10	coagulation factor X	0.0147901	0.262322	-0.295699	4.03536	0.0120866	0.6235
CHIC2	cysteine rich hydrophobic domain 2	-0.21706	-0.556733	-0.224563	6.34469	0.0120975	0.6235
NA	NA	0.418364	0.10676	0.0981439	4.28051	0.0121084	0.6235
NA	NA	0.418364	0.10676	0.0981439	4.28051	0.0121084	0.6235
NETO2	neuropilin and tolloid like 2	0.0461012	-0.259862	-0.382538	10.3594	0.0121295	0.6235
SGIP1	SH3 domain GRB2 like endophilin interacting protein 1	-0.188062	0.0568612	0.364435	3.59377	0.0121458	0.6235
RASL12	RAS like family 12	0.576002	0.161522	0.369123	3.81934	0.012154	0.6235
NR1H2	nuclear receptor subfamily 1 group H member 2	-0.128801	0.209829	0.314545	8.51742	0.0122072	0.624072
NA	NA	0.0336241	0.206328	-0.254903	2.94803	0.0122139	0.624072
EIF4E	eukaryotic translation initiation factor 4E	0.0628622	-0.169908	-0.195036	10.0124	0.0122494	0.624072
ICAM5	intercellular adhesion molecule 5	-0.319472	0.249287	0.0103522	4.67586	0.0122606	0.624072
NA	NA	0.542063	0.294716	0.414796	3.53242	0.0123127	0.624072
SMAP1	small ArfGAP 1	0.127043	-0.357848	0.155313	7.9159	0.0123145	0.624072
MFNG	MFNG O-fucosylpeptide 3-beta-N-acetylglucosaminyltransferase	-0.391595	0.494753	-0.000480303	5.03045	0.0123345	0.624072
JAK3	Janus kinase 3	0.0659891	0.533967	0.390449	5.92779	0.0123488	0.624072
DCHS1	dachsous cadherin-related 1	0.424212	-0.19658	0.220299	4.12403	0.0123821	0.624595
AMIGO3	adhesion molecule with Ig like domain 3	-0.0379071	0.504656	0.44683	6.44298	0.0124321	0.624851
MCL1	MCL1, BCL2 family apoptosis regulator	0.0323434	0.268143	0.315514	10.8743	0.0124331	0.624851
MROH9	maestro heat like repeat family member 9	0.358518	-0.174878	0.0391485	3.2128	0.0124976	0.62535
SLC13A4	solute carrier family 13 member 4	-0.164979	0.199276	-0.579158	5.07112	0.0125287	0.62535
ENSA	endosulfine alpha	-0.0325561	0.142298	0.221852	10.7645	0.0125332	0.62535
LRRK2	leucine rich repeat kinase 2	0.0659915	-0.158994	-0.238629	2.76991	0.0125351	0.62535
NA	NA	-0.1998	-0.814496	-0.588329	6.74299	0.0126562	0.630237
RSPH4A	radial spoke head 4 homolog A	0.460461	-0.0832858	0.245372	3.66089	0.0127445	0.633104
RHOG	ras homolog family member G	0.389533	0.260277	0.0225631	8.39575	0.0127737	0.633104
ADGRG5	adhesion G protein-coupled receptor G5	0.417981	0.471778	0.386155	5.66489	0.0127836	0.633104
NA	NA	0.53631	0.107312	0.071141	3.61197	0.0128174	0.633624
SYNPO2	synaptopodin 2	0.543017	0.51543	0.404615	3.40855	0.0128706	0.635095
ABCC8	ATP binding cassette subfamily C member 8	-0.348592	-0.582481	0.104812	4.45245	0.0129085	0.635347
MEF2D	myocyte enhancer factor 2D	-0.0189504	0.216462	0.43059	8.99008	0.0129224	0.635347
BCL9L	B-cell CLL/lymphoma 9 like	0.0538273	0.393245	0.410802	9.58054	0.0129763	0.635364
NPEPL1	aminopeptidase-like 1	0.038763	0.504429	0.233286	7.59501	0.0129955	0.635364
TTLL1	tubulin tyrosine ligase like 1	0.101979	-0.338917	-0.0737856	6.8227	0.0130223	0.635364
OR4M2	olfactory receptor family 4 subfamily M member 2	0.64958	0.499513	0.249919	3.41625	0.0130592	0.635364
NA	NA	0.347769	0.536948	-0.226462	3.48924	0.0130636	0.635364
NA	NA	-0.492597	-0.849256	-0.244864	7.53035	0.01307	0.635364
HGF	hepatocyte growth factor	0.314999	-0.0554374	0.103334	4.88594	0.0130863	0.635364
NA	NA	-0.775373	-0.826861	-0.24755	2.45374	0.0131611	0.637855
NA	NA	0.563566	0.311	0.438595	5.69925	0.0132419	0.640391
NA	NA	-0.204237	0.176388	-0.532289	4.05719	0.0132605	0.640391
NA	NA	-0.557908	-0.529569	-0.767357	2.89426	0.0133376	0.642809
TMEM196	transmembrane protein 196	0.256785	0.687788	0.0314738	3.44212	0.0133822	0.642809
ABTB2	ankyrin repeat and BTB domain containing 2	0.0548154	0.415839	0.510538	7.02716	0.0133989	0.642809
C1orf216	chromosome 1 open reading frame 216	-0.622822	-0.110455	-0.183991	6.62181	0.0134052	0.642809
SSTR5	somatostatin receptor 5	0.0411419	0.603944	0.0710016	6.21882	0.0135031	0.646364
NA	NA	0.308042	0.000699266	-0.0652861	4.08369	0.0135653	0.646631
NA	NA	0.308042	0.000699266	-0.0652861	4.08369	0.0135653	0.646631
NA	NA	0.20092	-0.452643	0.402191	3.76333	0.01358	0.646631
GRB7	growth factor receptor bound protein 7	0.264603	0.569415	0.247261	6.47862	0.0136138	0.647016
POTED	POTE ankyrin domain family member D	0.20349	-0.241142	0.279139	3.86687	0.0136357	0.647016
FRRS1	ferric chelate reductase 1	0.260788	0.479424	0.559789	6.91977	0.0136595	0.647017
ANKRD30A	ankyrin repeat domain 30A	0.284973	-0.109428	0.0955405	2.76671	0.0137018	0.647894
ANP32D	acidic nuclear phosphoprotein 32 family member D	-0.152347	-0.352032	-0.529478	6.2217	0.013748	0.648795
ZMYND19	zinc finger MYND-type containing 19	-0.00926467	-0.194034	-0.337841	8.945	0.0137857	0.648795
NA	NA	-0.369685	-0.301286	-0.440092	8.70929	0.0137925	0.648795
RGS1	regulator of G-protein signaling 1	0.00625981	-0.38008	-0.259609	2.97382	0.0139063	0.652172
NA	NA	-0.521745	-0.11894	-0.667845	4.08189	0.0139122	0.652172
DTX3L	deltex E3 ubiquitin ligase 3L	0.210159	0.331482	0.445881	8.59739	0.0139585	0.653214
TMEM38A	transmembrane protein 38A	-0.665282	-0.535491	-0.321791	6.36731	0.0140763	0.657422
CREBRF	CREB3 regulatory factor	0.115426	0.685144	0.561621	6.90308	0.0140968	0.657422
CYP26A1	cytochrome P450 family 26 subfamily A member 1	0.533822	0.272516	0.57833	3.6887	0.0141571	0.659106
KCNG4	potassium voltage-gated channel modifier subfamily G member 4	-0.227408	0.427168	0.00742922	3.129	0.0142428	0.660707
TUBGCP6	tubulin gamma complex associated protein 6	-0.0513852	0.144583	-0.36725	6.02128	0.0142853	0.660707
ADGRE2	adhesion G protein-coupled receptor E2	0.363399	0.484549	0.508456	4.83329	0.0142938	0.660707
PFKFB2	6-phosphofructo-2-kinase/fructose-2,6-biphosphatase 2	-0.261684	0.25844	0.0824702	7.15833	0.0143066	0.660707
FAM173B	family with sequence similarity 173 member B	0.00148904	-0.165771	-0.251626	8.76807	0.0143154	0.660707
CRLF3	cytokine receptor like factor 3	0.203091	-0.427322	0.0261888	6.63377	0.0143475	0.660707
HTR3A	5-hydroxytryptamine receptor 3A	-0.548685	-0.324183	-0.748412	6.10002	0.0143616	0.660707
NA	NA	-0.0377396	-0.029596	0.581804	3.14014	0.0144501	0.66296
GPR88	G protein-coupled receptor 88	0.292838	0.540525	0.343808	4.26018	0.0144593	0.66296
ZCCHC24	zinc finger CCHC-type containing 24	0.144675	0.461683	0.428448	7.13455	0.0145205	0.664645
PLEK	pleckstrin	0.362579	-0.143931	0.220856	3.10754	0.0146055	0.667378
GPR42	G protein-coupled receptor 42 (gene/pseudogene)	0.302852	-0.237534	-0.0177944	4.45182	0.0146293	0.667378
UROS	uroporphyrinogen III synthase	-0.0777359	-0.296752	-0.241266	9.33928	0.0147221	0.669417
LRRC34	leucine rich repeat containing 34	-0.0337187	0.14359	-0.335448	3.15767	0.0147233	0.669417
NT5C3A	5'-nucleotidase, cytosolic IIIA	-0.0805532	-0.441509	-0.366032	8.22636	0.0148056	0.670593
NA	NA	-0.566671	-0.27645	-0.301269	2.90713	0.0148359	0.670593
NA	NA	0.807257	0.403285	0.0121657	3.1466	0.0148416	0.670593
MEMO1	mediator of cell motility 1	0.0124541	-0.256758	-0.300596	8.2594	0.014853	0.670593
NA	NA	0.543318	0.0741982	0.499954	3.71048	0.0148725	0.670593
CDX2	caudal type homeobox 2	-0.624955	-0.417616	-0.623129	5.264	0.0148981	0.670638
LST1	leukocyte specific transcript 1	0.296507	0.47435	0.477223	5.61463	0.0149891	0.673617
NA	NA	0.586665	0.584339	0.607728	4.58435	0.0150818	0.674315
ZNF134	zinc finger protein 134	0.136806	0.370045	0.337224	8.77791	0.0151132	0.674315
NA	NA	0.539698	0.0636435	0.266496	3.14587	0.0151368	0.674315
ADH6	alcohol dehydrogenase 6 (class V)	0.338924	0.0829493	-0.0698367	3.46645	0.0151559	0.674315
NELL2	neural EGFL like 2	0.614633	0.292509	0.475849	4.92104	0.0151763	0.674315
NA	NA	-0.367847	-0.203659	-0.588474	3.74546	0.0151794	0.674315
MMEL1	membrane metalloendopeptidase like 1	-0.370316	0.0562103	-0.234957	6.29116	0.0152052	0.674315
NA	NA	-0.0320973	-0.309279	-0.418636	10.6002	0.0152071	0.674315
BVES-AS1	BVES antisense RNA 1	-0.0404153	0.279028	-0.273736	2.47439	0.0152278	0.674315
MYPOP	Myb related transcription factor, partner of profilin	0.515204	0.32754	0.443968	5.86334	0.0153091	0.676811
MLKL	mixed lineage kinase domain like pseudokinase	-0.729357	-0.42085	-0.765122	4.41626	0.0153447	0.677284
CST8	cystatin 8	0.629813	0.169758	0.234152	3.60105	0.0154665	0.679814
COQ7	coenzyme Q7, hydroxylase	0.193302	0.354827	0.348039	9.58701	0.0154741	0.679814
TBXA2R	thromboxane A2 receptor	-0.627061	-0.137396	-0.123096	5.30142	0.0154798	0.679814
E2F3	E2F transcription factor 3	-0.363479	-0.392861	-0.469003	7.37866	0.015502	0.679814
RIPOR3	RIPOR family member 3	-0.322345	0.497639	0.11118	4.52835	0.0156712	0.685934
FUT9	fucosyltransferase 9	0.0498703	0.54953	-0.142666	4.43992	0.015692	0.685934
TMEM232	transmembrane protein 232	0.37162	0.436966	0.775883	3.93346	0.0157228	0.686175
TAT	tyrosine aminotransferase	0.478163	0.234178	-0.104724	3.62598	0.0157766	0.687419
GRM6	glutamate metabotropic receptor 6	-0.342456	-0.286735	-0.475694	3.13049	0.0158215	0.688275
NA	NA	0.667553	-0.276745	0.0579563	3.73487	0.015851	0.688453
MALT1	MALT1 paracaspase	-0.471253	-0.378002	-0.467089	9.07955	0.0158856	0.688858
IPO13	importin 13	-0.0534421	-0.319206	-0.166545	8.11631	0.0159484	0.690126
PRND	prion like protein doppel	-0.618483	-0.530349	-0.594122	4.32693	0.0159656	0.690126
IL22	interleukin 22	0.525177	0.389722	0.0960909	3.53099	0.016001	0.690556
NA	NA	0.301472	0.0241762	0.0672956	2.94188	0.0160977	0.692532
NA	NA	0.301472	0.0241762	0.0672956	2.94188	0.0160977	0.692532
NA	NA	-0.112229	0.371628	0.309355	7.10576	0.0161244	0.692585
AFF3	AF4/FMR2 family member 3	-0.594476	-0.00957239	-0.366265	6.6668	0.0161706	0.6929
NA	NA	0.174332	0.866249	-0.150235	3.01074	0.0162078	0.6929
NA	NA	-0.370223	0.271044	-0.200601	6.53006	0.0162082	0.6929
UCK2	uridine-cytidine kinase 2	0.00834897	-0.196347	-0.235679	10.9205	0.0162601	0.693026
C5orf47	chromosome 5 open reading frame 47	0.456849	0.188007	0.305566	2.70645	0.0162621	0.693026
FOXD4	forkhead box D4	-0.4339	-0.293148	-0.379929	5.86941	0.0163675	0.696424
NA	NA	-0.20481	0.405214	0.00389946	2.5645	0.0164601	0.699081
MTMR9	myotubularin related protein 9	-0.312299	-0.572113	-0.485003	7.36433	0.0164981	0.699081
OR4F15	olfactory receptor family 4 subfamily F member 15	-0.134417	0.0777268	-0.290985	2.76565	0.0165071	0.699081
NA	NA	0.520914	0.503107	0.26689	4.28098	0.0165967	0.701785
NA	NA	0.408673	0.0442233	0.298582	8.18991	0.0166455	0.701873
BPIFC	BPI fold containing family C	0.567356	0.0202003	0.103608	4.49942	0.0166777	0.701873
HTR3C	5-hydroxytryptamine receptor 3C	0.377273	0.239145	-0.226268	3.97742	0.0166899	0.701873
NA	NA	0.317991	-0.341578	-0.197703	5.49367	0.016702	0.701873
ABCC1	ATP binding cassette subfamily C member 1	-0.395879	-0.28437	-0.435888	8.83294	0.0168224	0.705331
C1QA	complement C1q A chain	0.293204	-0.220891	-0.102527	5.50584	0.0168362	0.705331
GRM1	glutamate metabotropic receptor 1	-0.275272	0.0290432	-0.502668	3.59525	0.0168883	0.706234
GUCA2B	guanylate cyclase activator 2B	0.278242	-0.189609	0.254325	4.88371	0.0169097	0.706234
OR4D6	olfactory receptor family 4 subfamily D member 6	0.423357	0.192436	0.246056	3.14612	0.0169367	0.706277
OR11G2	olfactory receptor family 11 subfamily G member 2	0.114387	0.340848	0.0503566	3.05306	0.0169756	0.706813
ACE2	angiotensin I converting enzyme 2	-0.614391	-0.319702	-0.696949	3.04353	0.0171046	0.710269
ZNF426	zinc finger protein 426	0.1129	0.33692	0.401797	7.73076	0.0171217	0.710269
C9orf172	chromosome 9 open reading frame 172	0.316979	0.60758	0.391008	6.30915	0.0171517	0.710269
LOC101927157	uncharacterized LOC101927157	-0.457946	-0.575236	-0.435813	4.24148	0.0171771	0.710269
C4orf26	chromosome 4 open reading frame 26	-0.110998	-0.500625	-0.476766	3.66454	0.0171892	0.710269
NA	NA	0.861796	0.697447	0.379046	3.86611	0.0172485	0.711639
NA	NA	0.826204	0.432895	0.26594	5.06233	0.0172788	0.711809
ZNF2	zinc finger protein 2	0.0360283	-0.271775	0.360195	6.26492	0.0173481	0.712312
C3orf49	chromosome 3 open reading frame 49	0.482563	0.337969	0.182934	3.33614	0.0174175	0.712312
FRMD4B	FERM domain containing 4B	-0.427541	-0.398404	-0.188676	3.72244	0.0174397	0.712312
ZNF229	zinc finger protein 229	-0.141424	0.407832	0.433921	6.0563	0.0174593	0.712312
LGI3	leucine rich repeat LGI family member 3	0.36593	0.0713256	-0.155897	5.22431	0.0175404	0.712312
NCALD	neurocalcin delta	0.316464	0.647539	0.058503	5.84644	0.0175462	0.712312
POTEB2	POTE ankyrin domain family member B2	0.162351	-0.304358	-0.272559	3.25851	0.017553	0.712312
NA	NA	0.693007	0.0679695	0.484734	3.16216	0.0176	0.712312
NR5A2	nuclear receptor subfamily 5 group A member 2	-0.370595	-0.0335976	-0.40692	4.3505	0.0176104	0.712312
SHROOM4	shroom family member 4	0.413365	-0.0258627	0.0552631	4.91116	0.0177165	0.712312
CAPN14	calpain 14	0.551642	-0.0744755	0.157898	4.28545	0.0177524	0.712312
CHCHD6	coiled-coil-helix-coiled-coil-helix domain containing 6	-0.303287	-0.109263	-0.672263	5.93716	0.0178158	0.712312
NA	NA	0.369728	0.0112885	0.109713	3.21392	0.0178284	0.712312
TMEM269	transmembrane protein 269	-0.108492	-0.641939	0.0139447	4.60806	0.0178396	0.712312
CMTR1	cap methyltransferase 1	-0.0393719	0.295577	0.183132	8.25952	0.0178491	0.712312
FER1L6-AS1	FER1L6 antisense RNA 1	0.471364	-0.00472972	0.0750724	4.51882	0.0178581	0.712312
CACNG3	calcium voltage-gated channel auxiliary subunit gamma 3	-0.42288	-0.374823	-0.677952	3.60104	0.0179384	0.712312
SLC19A1	solute carrier family 19 member 1	-0.052288	-0.235768	-0.456198	9.72694	0.018011	0.712312
NA	NA	-0.388791	0.417971	-0.21387	2.88672	0.0180479	0.712312
NA	NA	0.419402	0.112615	0.259227	3.84069	0.0181216	0.712312
NA	NA	0.29475	-0.147599	0.302684	4.40977	0.0181216	0.712312
THAP12	THAP domain containing 12	-0.323376	-0.362444	-0.473797	8.15789	0.0181408	0.712312
TNFRSF1B	TNF receptor superfamily member 1B	0.467081	0.433399	0.673894	4.83413	0.0182036	0.712312
NA	NA	0.40521	0.00121818	0.291913	2.50261	0.0182041	0.712312
NA	NA	0.219452	-0.396612	-0.123662	5.25377	0.0182254	0.712312
NA	NA	0.0741487	0.109386	0.311806	9.12309	0.0182481	0.712312
OR1K1	olfactory receptor family 1 subfamily K member 1	0.439709	0.102903	-0.0953397	4.93448	0.0182765	0.712312
GPR160	G protein-coupled receptor 160	-0.291919	-0.346648	-0.180403	8.3833	0.0182861	0.712312
TMSB15A	thymosin beta 15a	-0.319361	-0.469847	-0.345101	6.53496	0.018294	0.712312
NA	NA	0.127057	0.379834	0.457063	12.4853	0.0183036	0.712312
RGN	regucalcin	0.0221635	0.169282	-0.323087	4.58479	0.0183072	0.712312
C22orf42	chromosome 22 open reading frame 42	-0.100333	-0.404032	-0.114015	3.92911	0.0183446	0.712312
NA	NA	-0.589477	0.030877	-0.137988	4.02262	0.0183576	0.712312
AAK1	AP2 associated kinase 1	-0.265592	0.0372885	-0.255082	8.12121	0.0183617	0.712312
CETP	cholesteryl ester transfer protein	0.281893	-0.00218636	-0.226328	4.03697	0.0183678	0.712312
NA	NA	0.138924	0.406561	-0.106827	2.87587	0.0183819	0.712312
PDE4A	phosphodiesterase 4A	-0.402516	0.27425	0.289062	5.42106	0.0184553	0.712312
ZBTB45	zinc finger and BTB domain containing 45	-0.0808373	0.313316	0.267748	7.80465	0.0184784	0.712312
NA	NA	1.01542	0.345462	0.532667	5.50656	0.0184898	0.712312
NR4A2	nuclear receptor subfamily 4 group A member 2	-0.753929	-0.534076	-0.514935	3.52932	0.018504	0.712312
ZNF213	zinc finger protein 213	0.295716	0.192099	0.44075	6.78232	0.01855	0.712312
IQSEC2	IQ motif and Sec7 domain 2	-0.0645124	0.466	0.198384	5.99603	0.0185658	0.712312
NA	NA	-0.382907	-0.728607	-0.320549	4.45004	0.0186295	0.712312
TDO2	tryptophan 2,3-dioxygenase	-0.382907	-0.728607	-0.320549	4.45004	0.0186295	0.712312
NA	NA	0.133868	0.180752	-0.401713	7.8652	0.0186352	0.712312
DAPP1	dual adaptor of phosphotyrosine and 3-phosphoinositides 1	-0.116118	0.105977	-0.303195	2.544	0.0186507	0.712312
NA	NA	0.207602	0.526508	0.0503567	4.20019	0.0186712	0.712312
NA	NA	0.247775	-0.177171	-0.0221346	2.19453	0.0187109	0.712312
C1QTNF5	C1q and TNF related 5	-0.119217	-0.2109	-0.427927	5.11485	0.0187272	0.712312
ZPLD1	zona pellucida like domain containing 1	-0.0254568	0.660682	0.250368	6.41857	0.018762	0.712312
KCNC2	potassium voltage-gated channel subfamily C member 2	0.395875	0.502881	0.229258	3.96857	0.018828	0.712312
NA	NA	0.427212	0.255129	-0.189502	4.98375	0.0188983	0.712312
OR52R1	olfactory receptor family 52 subfamily R member 1 (gene/pseudogene)	0.328402	0.251241	0.0504771	4.51289	0.0189039	0.712312
KRT79	keratin 79	0.593548	0.000977727	0.0859845	3.82388	0.0189054	0.712312
KRTAP13-1	keratin associated protein 13-1	0.260102	0.138882	-0.180278	3.81775	0.0189146	0.712312
LINC00269	long intergenic non-protein coding RNA 269	0.00611789	-0.456888	-0.340718	4.93054	0.0189779	0.712312
NA	NA	0.568636	0.470623	0.122396	4.93499	0.0189955	0.712312
SYT12	synaptotagmin 12	-0.125466	0.383506	-0.00712973	4.87624	0.019004	0.712312
NA	NA	0.406211	0.111868	0.152781	3.96006	0.0190404	0.712312
NA	NA	0.406211	0.111868	0.152781	3.96006	0.0190404	0.712312
LPIN1	lipin 1	-0.0625939	0.293198	0.260733	8.13015	0.0190408	0.712312
SOX18	SRY-box 18	0.0526639	0.442797	-0.0207072	4.91349	0.0190451	0.712312
HENMT1	HEN1 methyltransferase homolog 1	-0.225148	0.39265	0.0194497	6.80859	0.0190469	0.712312
UCMA	upper zone of growth plate and cartilage matrix associated	0.288665	0.641261	0.22054	4.59794	0.0190549	0.712312
NA	NA	0.773949	0.869021	0.900157	3.6041	0.0190949	0.712312
NA	NA	-0.280025	-0.263668	-0.523286	6.61714	0.0191114	0.712312
BTK	Bruton tyrosine kinase	0.490308	0.439265	0.125276	3.5611	0.0191206	0.712312
APITD1-CORT	APITD1-CORT readthrough	-0.320752	-0.563141	-0.315513	6.71641	0.019127	0.712312
NA	NA	0.148585	-0.245242	-0.379215	3.47978	0.0191323	0.712312
C7orf34	chromosome 7 open reading frame 34	0.453526	0.0297114	0.256027	5.22639	0.0191637	0.712312
NA	NA	-0.412396	0.0984167	-0.229808	4.62845	0.0192594	0.712312
E2F5	E2F transcription factor 5	-0.165996	-0.604477	-0.495994	7.5176	0.0192814	0.712312
TM4SF19	transmembrane 4 L six family member 19	0.380066	-0.105672	-0.136078	5.55241	0.0192878	0.712312
NR1I3	nuclear receptor subfamily 1 group I member 3	0.482149	0.385049	0.308853	4.22664	0.0193011	0.712312
NA	NA	0.167025	0.314831	0.288231	8.98843	0.0193099	0.712312
FBXO18	F-box protein, helicase, 18	0.189626	0.202441	0.339858	9.11132	0.0193287	0.712312
CHPF	chondroitin polymerizing factor	0.121612	-0.294739	0.275103	7.87712	0.0193476	0.712312
GSC2	goosecoid homeobox 2	0.426801	0.325654	0.195863	6.02019	0.0194069	0.712312
OR2W1	olfactory receptor family 2 subfamily W member 1	0.311364	-0.139312	0.0260165	3.8937	0.0194277	0.712312
TXLNGY	taxilin gamma pseudogene, Y-linked	-0.298302	-0.00780301	0.216284	4.3822	0.0194784	0.712312
AQP11	aquaporin 11	0.152485	-0.625687	0.177091	5.58107	0.0195042	0.712312
SNAI2	snail family transcriptional repressor 2	-1.00266	-0.505029	-1.1094	5.01728	0.0195144	0.712312
NXF3	nuclear RNA export factor 3	0.723533	0.0197956	0.23666	4.02963	0.0195373	0.712312
GPR50	G protein-coupled receptor 50	0.374209	0.480323	-0.0129567	3.38356	0.019577	0.712312
TTLL9	tubulin tyrosine ligase like 9	0.278538	0.405079	-0.139958	4.58175	0.0195876	0.712312
ZFHX2	zinc finger homeobox 2	-0.0726668	0.526079	-0.188623	4.62954	0.0195885	0.712312
LOC149684	uncharacterized LOC149684	-0.150867	0.270585	0.0134502	4.92227	0.0196057	0.712312
NA	NA	-0.151813	0.373674	-0.120622	5.66527	0.0196588	0.712312
AKR1C8P	aldo-keto reductase family 1 member C8, pseudogene	0.481876	0.034603	0.235911	4.52589	0.0196666	0.712312
NID1	nidogen 1	0.455072	0.545585	0.518153	4.68277	0.0196675	0.712312
LDB3	LIM domain binding 3	0.448553	-0.058763	0.0146326	5.18637	0.0196763	0.712312
HTR1A	5-hydroxytryptamine receptor 1A	0.406034	-0.0687916	0.270733	4.71202	0.0197013	0.712312
TSPYL6	TSPY like 6	0.508777	0.267529	0.382655	4.06956	0.0197407	0.712789
NA	NA	-0.706174	0.0446816	-0.259018	4.98133	0.0198378	0.712894
CD209	CD209 molecule	0.141382	-0.469789	0.0602842	4.12415	0.0198404	0.712894
NA	NA	-0.380199	-0.650265	-0.640244	4.25716	0.0198581	0.712894
KIF12	kinesin family member 12	0.36022	0.541087	0.288539	5.85481	0.0198756	0.712894
RFX1	regulatory factor X1	0.413826	0.377357	0.401017	6.22168	0.0199219	0.712894
EFS	embryonal Fyn-associated substrate	0.310276	0.545909	0.087257	6.70963	0.0199281	0.712894
NA	NA	-0.199644	-0.381398	-0.272323	3.1107	0.0199594	0.712894
NA	NA	-0.514353	-0.456816	-0.463188	3.55416	0.0200036	0.712894
FCGR2C	Fc fragment of IgG receptor IIc (gene/pseudogene)	-0.3894	-0.593426	-0.432789	4.62199	0.0200369	0.712894
POTEA	POTE ankyrin domain family member A	0.102073	-0.425041	-0.250887	4.30908	0.0200901	0.712894
NA	NA	0.598605	0.507498	0.231106	3.10193	0.0201844	0.712894
TBC1D23	TBC1 domain family member 23	0.23802	0.384975	0.383859	8.76225	0.0201846	0.712894
ZNF34	zinc finger protein 34	-0.275983	0.146318	0.260033	6.97115	0.0201968	0.712894
NLRP13	NLR family pyrin domain containing 13	0.597297	-0.0456982	0.503054	3.9876	0.0201989	0.712894
UNC5D	unc-5 netrin receptor D	-0.22975	-0.598649	-0.326854	3.88741	0.0202132	0.712894
FBXO43	F-box protein 43	-0.0785716	-0.541544	-0.226554	3.42675	0.0202279	0.712894
NA	NA	0.370335	0.211538	0.386074	3.22327	0.0202312	0.712894
NUPR2	nuclear protein 2, transcriptional regulator	-0.060147	0.701314	0.179029	4.58827	0.0202325	0.712894
NA	NA	0.51239	0.0997253	0.235211	3.27355	0.0202528	0.712894
GHRL	ghrelin and obestatin prepropeptide	-0.123384	0.45287	0.267413	4.37091	0.020268	0.712894
NA	NA	0.440946	0.342293	0.0716389	2.58837	0.0203218	0.713862
FNDC1	fibronectin type III domain containing 1	-0.029317	-0.393684	-0.162468	3.18103	0.0203828	0.715081
NA	NA	-0.580291	-0.436889	-0.635133	4.52349	0.0204107	0.715138
IGSF11	immunoglobulin superfamily member 11	0.609049	0.621092	0.680084	3.94493	0.0204533	0.715267
TIMP4	TIMP metallopeptidase inhibitor 4	0.47658	0.290882	0.350673	4.5179	0.0204948	0.715267
GAL3ST1	galactose-3-O-sulfotransferase 1	0.00831789	0.57705	-0.0404972	4.65332	0.0205457	0.715267
LBX2	ladybird homeobox 2	0.521389	0.5138	0.379939	5.12977	0.0206116	0.715267
CD93	CD93 molecule	0.188855	0.121875	-0.367649	4.35088	0.0206699	0.715267
NA	NA	0.343824	0.0589501	0.0723038	3.26875	0.0206853	0.715267
TRIM36	tripartite motif containing 36	0.103955	-0.626123	-0.234725	4.18115	0.0206953	0.715267
NA	NA	0.335479	0.32534	0.0815401	5.23292	0.0206961	0.715267
NA	NA	-0.0205883	0.224584	0.24167	9.43535	0.0207073	0.715267
NUTM2A	NUT family member 2A	0.509567	0.241905	0.414591	4.37911	0.0208001	0.715267
TIGD7	tigger transposable element derived 7	-0.463429	-0.204674	0.172552	5.98062	0.0208072	0.715267
MREG	melanoregulin	-0.490384	-0.708749	-0.507088	5.51917	0.0208195	0.715267
NA	NA	0.0510939	0.216949	-0.337317	5.9813	0.0208299	0.715267
PRPF18	pre-mRNA processing factor 18	-0.00446057	-0.3193	-0.128408	7.78784	0.0208395	0.715267
CEP95	centrosomal protein 95	-0.231573	-0.311063	-0.513305	7.49644	0.0208608	0.715267
PRSS53	protease, serine 53	0.372683	-0.0555273	-0.132048	5.6177	0.0210198	0.715267
NSUN3	NOP2/Sun RNA methyltransferase family member 3	0.242147	0.234272	0.406358	7.66182	0.0210877	0.715267
NUP133	nucleoporin 133	-0.166407	-0.621799	-0.367791	6.79567	0.0211245	0.715267
TEX43	testis expressed 43	0.652794	-0.0259948	0.220265	4.1339	0.0211414	0.715267
PIBF1	progesterone immunomodulatory binding factor 1	-0.0162235	-0.582675	-0.347473	4.78427	0.021152	0.715267
LIPC	lipase C, hepatic type	-0.608592	-0.264927	-0.428877	3.56863	0.0211601	0.715267
OR51T1	olfactory receptor family 51 subfamily T member 1	0.167459	0.54472	-0.182009	2.8042	0.0211813	0.715267
VBP1	VHL binding protein 1	-0.143013	-0.399683	-0.229319	9.1747	0.0212692	0.715267
KHDC1	KH homology domain containing 1	0.269612	-0.211716	-0.26771	5.00295	0.0212942	0.715267
ERICH5	glutamate rich 5	-0.155769	-0.40288	0.152081	5.01972	0.0213056	0.715267
FOXN4	forkhead box N4	-0.165353	0.466572	0.542632	6.23865	0.0213239	0.715267
NA	NA	0.527623	-0.257639	-0.108048	3.94161	0.0214368	0.715267
OR3A2	olfactory receptor family 3 subfamily A member 2	0.285363	0.179644	0.449877	4.89494	0.0214383	0.715267
RETREG1	reticulophagy regulator 1	-0.267432	0.31114	0.090223	7.20846	0.0214413	0.715267
NA	NA	0.621386	-0.146416	-0.147824	4.21431	0.0214426	0.715267
ADAM7	ADAM metallopeptidase domain 7	-0.893346	-0.433521	-0.440804	3.77084	0.0214584	0.715267
AQP3	aquaporin 3 (Gill blood group)	-0.164572	-0.512125	0.163391	6.66217	0.0214814	0.715267
OR13C4	olfactory receptor family 13 subfamily C member 4	0.561277	0.172654	0.44122	3.33829	0.0215488	0.715267
ACVR1B	activin A receptor type 1B	-0.101531	0.248678	0.103192	7.67861	0.0215505	0.715267
SPRYD3	SPRY domain containing 3	0.403693	0.474572	0.295785	7.85245	0.0215523	0.715267
FRG1	FSHD region gene 1	-0.116308	-0.275148	0.0143068	9.63567	0.0215702	0.715267
NA	NA	-0.0582889	0.375404	0.408518	4.30116	0.0215761	0.715267
CHRNB3	cholinergic receptor nicotinic beta 3 subunit	0.105964	0.317974	-0.172545	3.24576	0.021598	0.715267
SCUBE1	signal peptide, CUB domain and EGF like domain containing 1	0.126577	0.3996	0.593347	4.94927	0.0216709	0.715267
KCNH5	potassium voltage-gated channel subfamily H member 5	0.378254	0.0452624	0.316669	3.42993	0.0217042	0.715267
TUBA3D	tubulin alpha 3d	-1.15469	-0.770579	-0.776673	6.53922	0.0217066	0.715267
NA	NA	0.378973	0.175871	0.494049	3.26194	0.0217282	0.715267
CIAPIN1	cytokine induced apoptosis inhibitor 1	-0.0305686	-0.368472	-0.22648	9.00494	0.0217322	0.715267
TBC1D24	TBC1 domain family member 24	0.201002	-0.432833	-0.183099	7.48595	0.0217326	0.715267
NPHP3-ACAD11	NPHP3-ACAD11 readthrough (NMD candidate)	-0.0109728	-0.473724	0.201193	6.00113	0.0217391	0.715267
NA	NA	0.593942	0.0625598	0.110871	3.74406	0.0217513	0.715267
TBC1D2B	TBC1 domain family member 2B	-0.0341929	0.296302	0.283511	7.66472	0.0217696	0.715267
C14orf178	chromosome 14 open reading frame 178	0.460222	0.0530092	-0.134046	4.12308	0.0217905	0.715267
ZNF660	zinc finger protein 660	0.361347	0.101532	0.377808	3.74173	0.0217982	0.715267
MYO7B	myosin VIIB	-0.349214	-0.57685	-0.624771	4.19749	0.0217999	0.715267
NA	NA	-0.0706016	0.0882488	-0.334533	10.4451	0.0218434	0.715267
MYO15B	myosin XVB	0.510311	0.260699	0.377556	5.82002	0.0218874	0.715267
NA	NA	-0.435993	-0.172711	-0.144944	9.90795	0.021904	0.715267
C6orf10	chromosome 6 open reading frame 10	0.188453	-0.266711	0.0784137	3.03278	0.0219332	0.715267
RBM44	RNA binding motif protein 44	0.285892	-0.345644	-0.0924731	3.48655	0.0219752	0.715267
ST5	suppression of tumorigenicity 5	-0.186657	0.31414	0.314536	6.13927	0.0220121	0.715267
SIRT6	sirtuin 6	-0.101112	-0.0574832	0.391733	6.68045	0.0220989	0.715267
KCNK10	potassium two pore domain channel subfamily K member 10	0.419619	0.0262384	-0.0842157	3.32071	0.0221811	0.715267
NA	NA	-0.104729	0.342301	-0.0848568	4.08171	0.0221858	0.715267
NA	NA	-0.104729	0.342301	-0.0848568	4.08171	0.0221858	0.715267
RIOX1	ribosomal oxygenase 1	0.390023	0.531265	0.407602	4.39273	0.0221909	0.715267
SFTPB	surfactant protein B	0.299841	0.577628	0.122552	5.38954	0.0222059	0.715267
LDHAL6A	lactate dehydrogenase A like 6A	0.201117	0.373653	-0.282197	3.96831	0.0222349	0.715267
GDPD1	glycerophosphodiester phosphodiesterase domain containing 1	-0.422814	-0.228644	-0.62273	7.54534	0.0223339	0.715267
SEC31B	SEC31 homolog B, COPII coat complex component	0.653042	0.506218	0.6567	4.5611	0.0223369	0.715267
SMIM18	small integral membrane protein 18	-0.147017	-0.421097	-0.404264	3.26057	0.0223421	0.715267
KCNG1	potassium voltage-gated channel modifier subfamily G member 1	0.0447928	0.571333	0.74787	6.10233	0.0223765	0.715267
PPP1R3A	protein phosphatase 1 regulatory subunit 3A	0.431589	-0.128388	0.177154	4.67957	0.0224463	0.715267
CORO1C	coronin 1C	-0.038724	-0.146254	-0.305711	9.819	0.0224526	0.715267
NA	NA	-0.089155	-0.346462	-0.463761	7.66662	0.0224552	0.715267
NA	NA	-0.089155	-0.346462	-0.463761	7.66662	0.0224552	0.715267
NA	NA	-0.089155	-0.346462	-0.463761	7.66662	0.0224552	0.715267
OR5R1	olfactory receptor family 5 subfamily R member 1 (gene/pseudogene)	-0.237581	0.266798	-0.106092	3.44554	0.0224644	0.715267
SNX14	sorting nexin 14	-0.164783	-0.328771	-0.402557	8.39662	0.0224859	0.715267
FAM181A	family with sequence similarity 181 member A	-0.030704	0.475856	-0.154155	4.24006	0.0225146	0.715267
NA	NA	0.057022	-0.736261	-0.504132	8.88907	0.0225156	0.715267
TMEM201	transmembrane protein 201	-0.311449	-0.210515	-0.504815	8.40476	0.0225243	0.715267
NA	NA	-0.637165	-0.519786	-0.493842	3.7549	0.0225354	0.715267
NA	NA	-0.637165	-0.519786	-0.493842	3.7549	0.0225354	0.715267
OR2T1	olfactory receptor family 2 subfamily T member 1	-0.637165	-0.519786	-0.493842	3.7549	0.0225354	0.715267
SCUBE3	signal peptide, CUB domain and EGF like domain containing 3	-0.0590236	0.490192	-0.0403338	3.4692	0.022567	0.715267
NA	NA	0.12308	0.163558	0.475777	3.19784	0.0225716	0.715267
NA	NA	0.411429	0.202923	0.032239	3.46852	0.0226205	0.715984
HFE	hemochromatosis	-0.809093	-0.135198	-0.319929	5.81623	0.0227721	0.719154
TMPRSS5	transmembrane protease, serine 5	-0.243355	-0.354301	0.111576	4.41472	0.022799	0.719154
NA	NA	0.641291	0.0615693	0.161623	4.07048	0.0228223	0.719154
ANGPTL2	angiopoietin like 2	0.410558	-0.0593235	0.165888	3.6855	0.0229032	0.719154
XG	Xg blood group	0.38861	-0.338395	-0.0990951	5.44879	0.0229271	0.719154
NA	NA	0.619225	0.329937	0.271298	4.56697	0.0229605	0.719154
MIF-AS1	MIF antisense RNA 1	-0.140181	-0.130456	-0.575751	4.6561	0.0229736	0.719154
NA	NA	0.417571	0.671002	0.17256	5.86191	0.022995	0.719154
CD244	CD244 molecule	0.118409	0.442136	0.0958195	3.23817	0.023024	0.719154
GLRA4	glycine receptor alpha 4	0.0667253	-0.681651	-0.224841	4.12213	0.0230501	0.719154
KLF9	Kruppel like factor 9	-0.0290733	0.402655	0.356974	9.70071	0.0230511	0.719154
EHBP1L1	EH domain binding protein 1 like 1	0.196273	-0.170106	-0.313915	6.06382	0.0230831	0.719154
KLK12	kallikrein related peptidase 12	0.501952	0.131279	-0.241808	5.1613	0.023114	0.719154
NA	NA	-0.269001	-0.43277	-0.17244	3.02529	0.0231211	0.719154
VPREB3	V-set pre-B cell surrogate light chain 3	-0.504658	-0.517431	-0.623432	4.06687	0.0231407	0.719154
BZW2	basic leucine zipper and W2 domains 2	-0.0370108	-0.223558	-0.329893	9.63525	0.0231939	0.719154
CAMKK2	calcium/calmodulin dependent protein kinase kinase 2	-0.336366	0.109283	0.0247226	9.02714	0.023227	0.719154
RASSF9	Ras association domain family member 9	-0.215701	-0.17521	-0.531818	3.28604	0.0232397	0.719154
NA	NA	0.0962382	0.673522	0.329261	4.57176	0.0232398	0.719154
ZNF484	zinc finger protein 484	0.37207	-0.143226	0.126821	6.91296	0.0232497	0.719154
S100A2	S100 calcium binding protein A2	0.522786	0.323966	0.309128	4.84061	0.0233035	0.719339
FCRLB	Fc receptor like B	0.180544	0.425505	0.394448	6.37669	0.0233086	0.719339
BHMT	betaine--homocysteine S-methyltransferase	0.618989	0.0581451	0.150989	4.45197	0.023444	0.721228
LSMEM2	leucine rich single-pass membrane protein 2	0.221139	0.315428	-0.386588	4.69852	0.023474	0.721228
C6orf201	chromosome 6 open reading frame 201	0.302449	-0.071684	-0.0528952	4.06408	0.0234782	0.721228
NA	NA	0.44545	0.174387	0.295362	4.32752	0.0234913	0.721228
PTPN7	protein tyrosine phosphatase, non-receptor type 7	-0.00553005	0.505076	-0.0532259	3.88919	0.0235024	0.721228
MYH6	myosin heavy chain 6	0.28579	0.0303876	-0.204475	4.12917	0.0235648	0.722327
LOC100506403	uncharacterized LOC100506403	-0.131193	0.0335343	0.376376	3.40385	0.0236096	0.722349
C17orf112	chromosome 17 open reading frame 112	0.495447	0.260975	0.250605	2.83963	0.0236448	0.722349
ADAMTS1	ADAM metallopeptidase with thrombospondin type 1 motif 1	-0.504822	-0.104419	-0.481206	10.9751	0.0236452	0.722349
ACSM4	acyl-CoA synthetase medium-chain family member 4	-0.376802	-0.429234	-0.316176	3.51779	0.0237094	0.722543
NA	NA	0.34124	-0.146424	0.30374	3.79135	0.0237179	0.722543
TNFSF13	TNF superfamily member 13	-0.409356	0.0675984	0.179997	6.79123	0.0237403	0.722543
PRELID3A	PRELI domain containing 3A	-0.337574	-0.672343	-0.0517155	5.53022	0.0237579	0.722543
CCDC146	coiled-coil domain containing 146	-0.0786218	-0.690749	-0.319226	5.32525	0.0238745	0.723925
NA	NA	-0.21752	-0.726906	-0.373422	4.35389	0.0238779	0.723925
KCTD15	potassium channel tetramerization domain containing 15	0.127583	-0.304814	-0.194846	7.82495	0.0238921	0.723925
CTSH	cathepsin H	-0.0400448	-0.236381	0.0965135	10.2566	0.0239272	0.723925
SNRPD1	small nuclear ribonucleoprotein D1 polypeptide	-0.18845	-0.301251	-0.356962	9.66309	0.0239577	0.723925
NA	NA	-0.0762213	-0.246237	0.00400212	9.63975	0.0239631	0.723925
GPR107	G protein-coupled receptor 107	-0.0136198	-0.057798	0.261727	8.80906	0.0240004	0.724236
GPR32	G protein-coupled receptor 32	-0.285003	-0.226323	-0.668491	3.86247	0.0240429	0.724236
NA	NA	-0.275623	0.362021	0.251379	6.99201	0.0240533	0.724236
GRAP	GRB2-related adaptor protein	-0.569178	-0.233287	-0.370127	4.46751	0.0241559	0.726521
ADGRA3	adhesion G protein-coupled receptor A3	0.108642	-0.281991	0.221381	7.08287	0.0243118	0.729101
C1orf158	chromosome 1 open reading frame 158	0.742651	0.547529	0.428653	4.76727	0.0243239	0.729101
CILP	cartilage intermediate layer protein	0.62665	0.323834	0.423355	4.33428	0.0243351	0.729101
PDE6C	phosphodiesterase 6C	0.301125	0.401971	0.35205	3.95389	0.0243561	0.729101
PRPH2	peripherin 2	0.510221	0.166951	0.551375	5.73205	0.0243758	0.729101
MPP6	membrane palmitoylated protein 6	-0.217119	-0.55681	-0.359056	7.55201	0.0245012	0.732048
NA	NA	-0.530669	-0.487983	-0.52841	2.11268	0.0245709	0.732155
NMBR	neuromedin B receptor	0.521531	0.50959	0.0915586	4.46538	0.0245837	0.732155
SLC12A1	solute carrier family 12 member 1	0.16521	0.0981581	0.447228	3.10607	0.0245856	0.732155
MRPL17	mitochondrial ribosomal protein L17	-0.0802014	-0.206711	-0.308589	10.7804	0.0247247	0.735492
NA	NA	-0.161679	-0.485419	-0.304135	7.15955	0.0248154	0.737385
OR2K2	olfactory receptor family 2 subfamily K member 2	0.414751	0.214106	0.0728205	3.83161	0.0249502	0.740578
GPR1	G protein-coupled receptor 1	0.358235	0.45484	0.375383	3.34028	0.0249786	0.740615
GCNT3	glucosaminyl (N-acetyl) transferase 3, mucin type	-0.0102813	-0.50813	-0.356318	3.94537	0.0250172	0.740862
INMT	indolethylamine N-methyltransferase	-0.470109	0.201193	-0.0648781	3.81794	0.0250414	0.740862
RBM33	RNA binding motif protein 33	0.0749261	0.285879	0.230959	8.84968	0.0250966	0.741687
NA	NA	0.0100751	0.750746	-0.433152	3.10529	0.0251993	0.743914
NA	NA	0.204259	0.526179	0.282852	6.52755	0.0252795	0.745471
NA	NA	0.364949	-0.0197309	-0.183399	5.18815	0.0253172	0.745775
NA	NA	1.00545	0.0313195	0.521676	4.49592	0.0253824	0.746885
SYNRG	synergin gamma	0.0897334	0.209014	0.279697	9.23919	0.0254283	0.747427
TAP2	transporter 2, ATP binding cassette subfamily B member	-0.415858	-0.202863	-0.424305	6.6169	0.0254971	0.748325
NA	NA	0.869384	1.28994	-0.391313	2.88544	0.0255139	0.748325
IL2RB	interleukin 2 receptor subunit beta	0.433547	0.32404	0.288047	5.43943	0.0255609	0.748896
TRAPPC2L	trafficking protein particle complex 2 like	-0.17562	-0.064416	-0.348295	8.7991	0.0256522	0.74984
OR1Q1	olfactory receptor family 1 subfamily Q member 1	0.252398	0.266102	0.0828817	2.43551	0.025668	0.74984
FGFR2	fibroblast growth factor receptor 2	-0.483608	0.0299046	0.213134	5.77107	0.0257116	0.74984
NA	NA	-0.212459	-0.094944	0.40291	4.77289	0.0257259	0.74984
SLC15A1	solute carrier family 15 member 1	0.490382	0.585982	0.169676	3.78579	0.025731	0.74984
NA	NA	0.283375	0.208859	0.352741	8.20003	0.025771	0.750202
HFE2	hemochromatosis type 2 (juvenile)	0.412709	0.137624	0.160324	2.9449	0.0258257	0.750236
NA	NA	-0.291704	0.361333	-0.203726	2.35704	0.0258274	0.750236
RRP1	ribosomal RNA processing 1	0.112038	-0.0612394	-0.255234	9.11557	0.025873	0.75076
EPSTI1	epithelial stromal interaction 1	-0.461444	-0.35933	-0.54327	2.94671	0.0259788	0.751413
OR10K2	olfactory receptor family 10 subfamily K member 2	0.295115	0.0871195	-0.430853	4.6668	0.0260279	0.751413
LOC403312	putative uncharacterized protein MGC39545	0.226743	-0.13422	0.329878	3.8706	0.0260357	0.751413
NA	NA	0.826029	0.141848	0.395109	2.87894	0.0260537	0.751413
SLCO1B3	solute carrier organic anion transporter family member 1B3	0.328923	-0.162005	-0.179945	3.12786	0.0260649	0.751413
SPANXN1	SPANX family member N1	-0.357783	-0.262194	-0.41544	3.44539	0.0260721	0.751413
GMNC	geminin coiled-coil domain containing	-1.32847	-0.27643	-0.709816	4.65698	0.026089	0.751413
DDRGK1	DDRGK domain containing 1	-0.200627	-0.270585	-0.505209	7.63661	0.0261441	0.751553
OR51A2	olfactory receptor family 51 subfamily A member 2	-0.330177	-0.0750382	-0.389187	3.04813	0.0261492	0.751553
AVPR2	arginine vasopressin receptor 2	0.426753	0.535262	0.112076	5.50522	0.0262181	0.752188
EGFLAM	EGF like, fibronectin type III and laminin G domains	0.539993	0.140904	0.211228	4.26503	0.0262391	0.752188
NA	NA	0.418077	0.383702	0.0450179	4.90093	0.0262542	0.752188
NA	NA	0.37161	-0.00111784	0.0623046	3.32632	0.0263275	0.75296
NA	NA	-0.0270516	0.379365	0.567493	4.54804	0.0263562	0.75296
UTP4	UTP4, small subunit processome component	-0.0485248	-0.306248	-0.23155	10.0276	0.0264187	0.75296
DKFZp686K1684	uncharacterized LOC440034	-0.0378921	-0.208781	-0.432601	3.90948	0.0264294	0.75296
NA	NA	0.0679519	0.566531	-0.159726	2.87482	0.0264595	0.75296
ATG4A	autophagy related 4A cysteine peptidase	0.00747646	-0.223247	-0.173564	8.91772	0.0264827	0.75296
NA	NA	0.968084	0.572877	-0.0633664	3.09276	0.0265115	0.75296
ABHD1	abhydrolase domain containing 1	0.923919	0.998226	0.583298	4.85405	0.0265178	0.75296
SLC17A4	solute carrier family 17 member 4	0.557497	0.213876	0.553109	3.91849	0.0265304	0.75296
FFAR4	free fatty acid receptor 4	0.67796	0.2482	0.265093	4.25797	0.0265897	0.753352
NA	NA	0.20596	-0.31014	-0.0711683	8.02309	0.0266412	0.753352
ATF6B	activating transcription factor 6 beta	0.0622667	0.271719	0.237786	9.25647	0.0266432	0.753352
NA	NA	0.314088	-0.196387	0.505858	8.07313	0.0266551	0.753352
LYPD4	LY6/PLAUR domain containing 4	0.404667	0.473022	0.296795	3.90444	0.0268433	0.757617
SHROOM3	shroom family member 3	-0.0539493	0.294393	0.284876	9.44452	0.0268617	0.757617
NA	NA	0.428305	-0.0769285	0.436868	4.39476	0.0268938	0.757735
NA	NA	-0.150212	0.131398	-0.233571	2.89624	0.0269746	0.757908
OR2W5	olfactory receptor family 2 subfamily W member 5 (gene/pseudogene)	0.347634	0.317101	0.424643	4.11408	0.027035	0.757908
CADM1	cell adhesion molecule 1	-0.331756	-0.298757	0.107091	5.7828	0.0270503	0.757908
ALDH3A2	aldehyde dehydrogenase 3 family member A2	-0.0213811	0.261109	0.303141	10.2142	0.0270553	0.757908
OR6C70	olfactory receptor family 6 subfamily C member 70	0.473569	0.307004	0.332262	3.47979	0.0270756	0.757908
H1FOO	H1 histone family member O, oocyte specific	0.0168335	0.593231	0.247157	4.59772	0.0271062	0.757908
PRKAR1B	protein kinase cAMP-dependent type I regulatory subunit beta	-0.11987	-0.455255	-0.548244	7.07345	0.02715	0.757908
BSPH1	binder of sperm protein homolog 1	0.488159	0.206967	0.120105	3.2959	0.0271636	0.757908
TCL1A	T-cell leukemia/lymphoma 1A	0.452185	0.00947099	0.0518739	5.15848	0.0271677	0.757908
OR5B12	olfactory receptor family 5 subfamily B member 12	-0.0956197	-0.420995	-0.25247	3.91057	0.0272001	0.757908
TRPV2	transient receptor potential cation channel subfamily V member 2	0.685938	0.47738	0.197349	5.10532	0.0272065	0.757908
SMR3B	submaxillary gland androgen regulated protein 3B	0.309901	-8.56e-05	0.399083	3.61722	0.0272348	0.75792
PPP1R13L	protein phosphatase 1 regulatory subunit 13 like	-0.501158	-0.0611268	0.015703	5.87725	0.0272876	0.758612
NANOGNB	NANOG neighbor homeobox	0.462386	0.0932452	0.0778408	3.5971	0.0273955	0.759184
ZNF75A	zinc finger protein 75a	0.186042	0.258901	0.371336	8.61761	0.0274125	0.759184
KRTAP4-2	keratin associated protein 4-2	0.290569	0.535387	0.171959	4.60267	0.0274371	0.759184
NA	NA	0.463681	0.181391	0.181174	3.65247	0.0274786	0.759184
TRIM64C	tripartite motif containing 64C	-0.118036	0.245556	-0.317026	4.26253	0.0274928	0.759184
CADM3	cell adhesion molecule 3	0.434018	0.0265325	0.236623	4.2838	0.0275244	0.759184
NA	NA	0.209449	-0.0266841	-0.28617	2.96904	0.027529	0.759184
LINC00982	long intergenic non-protein coding RNA 982	0.517126	0.242126	0.0879055	3.73977	0.0275315	0.759184
LZTS3	leucine zipper tumor suppressor family member 3	-0.0443876	0.47929	0.32696	5.08971	0.0276604	0.760523
PERM1	PPARGC1 and ESRR induced regulator, muscle 1	-0.547431	-0.300221	-0.672929	5.32055	0.0276771	0.760523
ZMYND15	zinc finger MYND-type containing 15	-0.0377879	0.280289	-0.218343	6.58472	0.0277748	0.760523
VAX1	ventral anterior homeobox 1	-0.0457931	0.0844481	-0.483703	5.61949	0.0277758	0.760523
CRIP1	cysteine rich protein 1	-0.0248315	0.0473986	-0.511741	4.71301	0.0277899	0.760523
FABP9	fatty acid binding protein 9	0.39158	0.56808	0.384068	3.14491	0.0278283	0.760523
RNF44	ring finger protein 44	-0.342756	0.0177235	0.0702798	6.69314	0.0278336	0.760523
GSG1L	GSG1 like	-0.403605	-0.537303	-0.254756	4.33774	0.0278408	0.760523
NA	NA	-0.563475	-0.243871	0.0880146	3.32778	0.0278437	0.760523
HPS1	HPS1, biogenesis of lysosomal organelles complex 3 subunit 1	-0.17714	0.167518	0.291022	6.90104	0.0278598	0.760523
NA	NA	0.598567	0.441227	0.247185	5.33449	0.0279364	0.761207
AXL	AXL receptor tyrosine kinase	0.554797	0.105941	0.101949	5.66222	0.0279409	0.761207
KLF4	Kruppel like factor 4	-0.643944	-0.0893112	-0.334942	5.4905	0.027998	0.76136
PRR27	proline rich 27	0.36652	0.151607	0.530139	3.74523	0.0280025	0.76136
NA	NA	-0.478147	-0.157703	-0.408603	3.1622	0.0280666	0.761662
BOLL	boule homolog, RNA binding protein	-0.323015	-0.130995	0.0670028	3.45378	0.0281121	0.761662
MARCO	macrophage receptor with collagenous structure	0.272925	0.47955	-0.0457224	4.583	0.0281998	0.761662
PARVB	parvin beta	-0.0944798	-0.124596	-0.36089	7.50641	0.0282154	0.761662
NA	NA	-0.476635	0.225063	-0.337227	3.64346	0.0282775	0.761662
NA	NA	0.388239	-0.0177523	-0.0227187	5.82119	0.028285	0.761662
NA	NA	-0.248145	-0.248966	-0.0854983	9.89236	0.028323	0.761662
FGF7	fibroblast growth factor 7	0.252532	-0.193214	0.264985	5.15771	0.0283323	0.761662
MIR205HG	MIR205 host gene	-0.0305787	0.0836524	-0.352344	4.28473	0.0283764	0.761662
ATP13A5-AS1	ATP13A5 antisense RNA 1	0.501877	0.36407	0.406455	5.56038	0.028397	0.761662
HSF4	heat shock transcription factor 4	-0.469877	-0.210133	-0.187981	7.10616	0.0284275	0.761662
SCAMP2	secretory carrier membrane protein 2	0.0212692	0.0639403	0.288931	10.4964	0.0284537	0.761662
ERCC4	ERCC excision repair 4, endonuclease catalytic subunit	-0.0943547	0.220966	0.348741	7.72495	0.0284727	0.761662
NA	NA	0.0538027	-0.486704	-0.281609	2.88944	0.028491	0.761662
POTEM	POTE ankyrin domain family member M	-0.55496	-0.571176	-0.617616	3.75893	0.0285202	0.761662
CNNM2	cyclin and CBS domain divalent metal cation transport mediator 2	0.0144162	0.09466	0.372482	8.20877	0.0285742	0.761662
NA	NA	-0.253941	0.0830574	-0.2228	3.7743	0.0285907	0.761662
NA	NA	-0.0143758	0.180531	-0.229416	4.96566	0.0285917	0.761662
NA	NA	-0.24262	-0.194737	0.410621	5.14564	0.0286079	0.761662
TNNI1	troponin I1, slow skeletal type	0.482774	-0.023905	0.249664	4.84234	0.0286822	0.761662
NA	NA	0.347642	0.0746808	0.398158	4.57791	0.02873	0.761662
NA	NA	0.347642	0.0746808	0.398158	4.57791	0.02873	0.761662
NA	NA	0.347642	0.0746808	0.398158	4.57791	0.02873	0.761662
NA	NA	0.347642	0.0746808	0.398158	4.57791	0.02873	0.761662
PRB1	proline rich protein BstNI subfamily 1	-0.0584834	-0.296575	-0.550892	4.80187	0.0287327	0.761662
NBEAL1	neurobeachin like 1	1.08074	0.677833	0.926447	4.59981	0.0287613	0.761662
OR4B1	olfactory receptor family 4 subfamily B member 1	0.135492	0.480384	0.201153	2.77932	0.02877	0.761662
GPR180	G protein-coupled receptor 180	0.044235	-0.516102	0.076171	6.92532	0.0288319	0.762057
KRBA2	KRAB-A domain containing 2	-0.370579	-0.19558	0.073658	6.42932	0.028841	0.762057
TDRD10	tudor domain containing 10	0.262267	-0.134104	-0.214937	3.89418	0.0288931	0.762653
NA	NA	0.246982	0.59825	0.0883922	2.32622	0.0289196	0.762653
NA	NA	0.127412	-0.373469	0.0100093	3.48171	0.028953	0.762794
BAG2	BCL2 associated athanogene 2	-0.425677	-0.37829	0.369342	6.92576	0.028996	0.763007
C9orf92	chromosome 9 open reading frame 92	0.662677	0.450968	0.352297	4.27894	0.0290172	0.763007
FNDC5	fibronectin type III domain containing 5	-0.158926	-0.428401	-0.224015	6.22461	0.029069	0.76363
NA	NA	0.638716	0.771217	0.363231	3.28726	0.0291939	0.765988
C18orf65	chromosome 18 open reading frame 65	0.432966	0.300498	0.0608285	4.14274	0.0292421	0.765988
WFDC10B	WAP four-disulfide core domain 10B	-0.312965	-0.465358	-0.465134	2.66027	0.0292433	0.765988
NAV3	neuron navigator 3	-0.726123	0.139813	0.0618707	5.75991	0.0292927	0.766545
BRIX1	BRX1, biogenesis of ribosomes	-0.0377014	-0.291383	-0.354134	9.81554	0.0294279	0.768023
PRR22	proline rich 22	0.127856	0.686273	0.0437954	5.83295	0.0294466	0.768023
NBR1	NBR1, autophagy cargo receptor	0.0223932	0.336177	0.338792	8.87779	0.0294603	0.768023
KRTAP10-6	keratin associated protein 10-6	0.0581212	0.527306	0.122833	5.53794	0.0294622	0.768023
ZNF90	zinc finger protein 90	-0.270565	0.0525997	0.176026	6.95521	0.0294973	0.768202
TISP43	uncharacterized LOC150527	-0.315059	0.281637	0.0834896	5.09223	0.0295578	0.768791
NA	NA	-0.16998	-0.437196	-0.747909	8.19588	0.0295765	0.768791
FGF10	fibroblast growth factor 10	0.578224	0.035981	0.209927	3.86383	0.0296118	0.768972
SH2D7	SH2 domain containing 7	0.381135	-0.127691	-0.0369122	3.74313	0.0296633	0.769301
C15orf32	chromosome 15 open reading frame 32	0.000796112	0.0647677	0.540939	4.34831	0.0297385	0.769301
NFAM1	NFAT activating protein with ITAM motif 1	0.329792	0.43888	0.25595	5.68092	0.0297391	0.769301
NA	NA	0.460248	0.751442	0.194523	3.51257	0.0297668	0.769301
NA	NA	0.204966	-0.116595	0.0437615	3.72971	0.0298012	0.769301
ARHGEF1	Rho guanine nucleotide exchange factor 1	-0.300408	0.327087	-0.0101034	5.65333	0.0298564	0.769301
PRR26	proline rich 26	0.0203318	-0.417121	-0.165909	5.23397	0.0298609	0.769301
NA	NA	0.739831	0.631806	0.0990792	4.78766	0.0298714	0.769301
PTX4	pentraxin 4	0.0770644	-0.570478	-0.306281	4.91841	0.0299289	0.769301
CLEC3A	C-type lectin domain family 3 member A	0.462904	0.010667	0.137051	4.73014	0.0299293	0.769301
FAT3	FAT atypical cadherin 3	-0.227817	-0.00164155	-0.532596	4.30123	0.0299357	0.769301
NA	NA	-0.42491	-0.519412	-0.515133	2.55373	0.0299887	0.769937
NELFCD	negative elongation factor complex member C/D	-0.00116091	-0.117538	-0.3328	9.82776	0.0300439	0.770261
MMP9	matrix metallopeptidase 9	-0.260111	0.0556223	-0.484235	4.47041	0.0300805	0.770261
NA	NA	-0.0831967	0.169982	0.495078	3.78426	0.0300969	0.770261
NA	NA	0.353438	1.08163	0.0839149	2.73229	0.0301146	0.770261
NA	NA	0.439124	0.13389	0.338468	5.43427	0.0301466	0.770353
TCHH	trichohyalin	0.297076	-0.167432	0.204712	3.77435	0.0302176	0.770598
BSDC1	BSD domain containing 1	-0.107256	0.143466	0.285347	8.76428	0.0302264	0.770598
NA	NA	1.41147	-0.100894	1.44712	3.36118	0.0302412	0.770598
NA	NA	-0.416733	-0.230587	-0.690275	3.25475	0.030341	0.770818
ZNF639	zinc finger protein 639	-0.0991447	-0.324839	-0.354713	8.7719	0.0303535	0.770818
METTL12	methyltransferase like 12	0.0983454	-0.123831	-0.304806	8.10067	0.0303958	0.770818
ASIC3	acid sensing ion channel subunit 3	-0.00627565	0.431449	0.103018	4.20623	0.0303997	0.770818
CD52	CD52 molecule	0.223942	0.311349	-0.197849	4.40178	0.0304151	0.770818
PTF1A	pancreas specific transcription factor, 1a	0.218861	-0.327659	0.0336659	4.36047	0.0304199	0.770818
OR1J1	olfactory receptor family 1 subfamily J member 1	0.382656	0.132749	0.470956	3.57177	0.0304736	0.771059
NA	NA	-0.0574651	-0.344407	-0.140281	9.06102	0.0305141	0.771059
CLEC4M	C-type lectin domain family 4 member M	-0.106098	-0.0820272	-0.633167	4.8473	0.0305521	0.771059
DCTN1	dynactin subunit 1	0.257478	0.525896	-0.0303559	6.04079	0.0305788	0.771059
OR5D13	olfactory receptor family 5 subfamily D member 13 (gene/pseudogene)	0.35102	0.0220549	0.071601	3.47765	0.0305972	0.771059
ANKRD27	ankyrin repeat domain 27	-0.072174	-0.392823	-0.0862343	8.14958	0.0306252	0.771059
RNF40	ring finger protein 40	0.130518	0.273481	0.341134	9.09617	0.030628	0.771059
VNN1	vanin 1	0.155215	-0.0159504	0.433504	3.11611	0.0306989	0.77213
NOS1	nitric oxide synthase 1	0.0651291	0.0933462	0.529128	4.08045	0.0307349	0.77215
PLGLB1	plasminogen-like B1	0.627358	0.537333	0.37573	4.26281	0.0307856	0.77215
HILPDA	hypoxia inducible lipid droplet associated	-0.468137	-0.48584	-0.478226	7.56552	0.0308181	0.77215
NA	NA	-0.0071655	0.636574	0.2194	5.14544	0.0308377	0.77215
NA	NA	-0.0352144	0.548362	0.132204	3.67569	0.0308417	0.77215
SPEF2	sperm flagellar 2	-0.0719024	0.0393755	0.394839	4.94986	0.0309127	0.772871
GOLGA6L4	golgin A6 family-like 4	0.396436	-0.0731421	0.361044	5.56315	0.0309379	0.772871
LILRB5	leukocyte immunoglobulin like receptor B5	-0.0740218	0.228865	-0.354281	4.32374	0.0309889	0.772871
TG	thyroglobulin	0.372045	0.0430194	0.296564	3.20805	0.0310122	0.772871
NA	NA	0.220132	-0.218216	0.36901	6.83644	0.0310199	0.772871
PSAPL1	prosaposin-like 1 (gene/pseudogene)	0.566443	0.153267	0.0934904	3.59904	0.0310411	0.772871
NA	NA	-0.178162	0.0541854	-0.188807	6.17128	0.0311331	0.773046
TNFAIP3	TNF alpha induced protein 3	0.399173	0.671761	0.69269	6.78187	0.0311467	0.773046
CACNA1I	calcium voltage-gated channel subunit alpha1 I	-0.389899	-0.301438	-0.77725	3.73034	0.0311531	0.773046
QRFPR	pyroglutamylated RFamide peptide receptor	0.453902	0.0927258	0.177755	4.04169	0.0311618	0.773046
FAM110A	family with sequence similarity 110 member A	-0.0454621	0.313866	0.264168	7.74954	0.0312748	0.774141
GLCE	glucuronic acid epimerase	-0.0642219	-0.0464198	0.379325	7.1711	0.0313636	0.774141
TBX4	T-box 4	-0.581677	-0.230415	-0.498579	4.01975	0.0313677	0.774141
NA	NA	-0.185786	0.539851	-0.00834401	3.87031	0.0313994	0.774141
NA	NA	0.379836	-0.120586	0.2428	3.30629	0.0314174	0.774141
NA	NA	-0.369063	-0.711115	-0.483439	2.96199	0.0314364	0.774141
NA	NA	0.134901	0.149941	0.619564	2.92818	0.0314744	0.774141
PTPRN2	protein tyrosine phosphatase, receptor type N2	-0.374089	0.143329	-0.38696	4.76549	0.0314871	0.774141
MILR1	mast cell immunoglobulin like receptor 1	0.163254	-0.14325	0.310442	3.57298	0.0315252	0.774141
COL21A1	collagen type XXI alpha 1 chain	0.356888	0.148326	0.11433	2.76962	0.0315253	0.774141
SPATA21	spermatogenesis associated 21	0.440783	0.28739	-0.126062	3.61768	0.0315397	0.774141
YBEY	ybeY metallopeptidase (putative)	-0.108532	-0.37681	-0.187802	7.44153	0.0315479	0.774141
NA	NA	0.087388	0.450716	0.108896	7.77659	0.0315761	0.774141
C1orf50	chromosome 1 open reading frame 50	-0.175598	-0.496001	-0.0875817	7.21563	0.0316829	0.77606
BCL2L10	BCL2 like 10	0.301096	0.462996	0.0956431	4.23393	0.0317315	0.77655
NOM1	nucleolar protein with MIF4G domain 1	0.0388744	-0.268448	-0.417122	6.38662	0.0317902	0.776821
ADSL	adenylosuccinate lyase	-0.0921206	-0.328929	-0.198446	9.72045	0.0318438	0.776821
MFSD8	major facilitator superfamily domain containing 8	0.332002	-0.338829	0.206324	6.54494	0.0318439	0.776821
MGAM2	maltase-glucoamylase 2 (putative)	0.0606758	-0.282083	0.0913447	3.14619	0.0319631	0.776821
CALR3	calreticulin 3	0.257487	-0.397715	-0.187518	4.7634	0.0319645	0.776821
CLDN8	claudin 8	-0.383818	0.565424	0.407361	5.80313	0.0319938	0.776821
NA	NA	-0.653798	-0.16762	-0.587415	3.13016	0.0319992	0.776821
POU6F1	POU class 6 homeobox 1	0.355044	-0.0766084	0.0722288	4.37913	0.0320225	0.776821
PXYLP1	2-phosphoxylose phosphatase 1	0.573256	0.656395	0.466922	6.07115	0.03205	0.776821
NA	NA	0.173187	0.570352	0.332724	3.51122	0.0320777	0.776821
NA	NA	-0.248261	0.447513	0.0050596	5.26421	0.0321154	0.776821
POM121L12	POM121 transmembrane nucleoporin like 12	0.496884	0.398863	0.208382	5.96685	0.0321904	0.776821
AKNA	AT-hook transcription factor	-0.103274	0.374478	0.190224	6.20882	0.0322314	0.776821
FAM53A	family with sequence similarity 53 member A	-0.153658	0.119328	-0.259956	6.26237	0.0322489	0.776821
WNT5A	Wnt family member 5A	-0.0131108	0.895327	1.11543	6.32245	0.0322827	0.776821
NA	NA	-0.33651	-0.442044	-0.459823	3.00732	0.0322877	0.776821
NA	NA	-0.0578671	-0.4996	-0.254443	5.05166	0.0323075	0.776821
UBE2QL1	ubiquitin conjugating enzyme E2 Q family like 1	-0.210493	0.399022	-0.0369418	4.31955	0.0323099	0.776821
PLIN2	perilipin 2	0.14338	-0.353052	-0.32282	3.87297	0.0323315	0.776821
OR10Z1	olfactory receptor family 10 subfamily Z member 1	0.209725	0.121294	0.480114	4.93661	0.032335	0.776821
SYT1	synaptotagmin 1	0.341857	0.162603	0.409914	3.92059	0.0323529	0.776821
PDIA5	protein disulfide isomerase family A member 5	-0.144043	-0.551871	-0.239284	8.39822	0.0323989	0.776821
ZNF394	zinc finger protein 394	-0.401008	-0.0351679	-0.141417	8.04063	0.0323997	0.776821
TEX29	testis expressed 29	0.102246	-0.459673	-0.0332269	4.23414	0.0324352	0.776987
PTPRR	protein tyrosine phosphatase, receptor type R	-0.0304956	0.711098	0.449101	5.78595	0.0325957	0.778901
NA	NA	0.386404	-0.126596	0.266461	4.63711	0.032597	0.778901
ODF4	outer dense fiber of sperm tails 4	0.246064	-0.140398	-0.194473	5.82203	0.032619	0.778901
LARGE1	LARGE xylosyl- and glucuronyltransferase 1	0.347722	0.520738	0.0631843	5.88973	0.032645	0.778901
NA	NA	0.154183	-0.16934	0.216237	4.6169	0.0327142	0.778901
ISL1	ISL LIM homeobox 1	0.203979	0.455176	-0.100058	5.00271	0.0327292	0.778901
NEURL1B	neuralized E3 ubiquitin protein ligase 1B	0.359173	-0.0977427	-0.0215989	6.07812	0.0327709	0.778901
NA	NA	0.125208	0.639473	0.119035	3.32296	0.0327855	0.778901
MMP27	matrix metallopeptidase 27	0.424605	0.0184317	0.1316	3.97033	0.0328119	0.778901
SLC9A9	solute carrier family 9 member A9	-0.0610185	-0.700986	-0.652104	3.70959	0.0328148	0.778901
NA	NA	0.435182	0.367177	-0.23331	3.61723	0.0329448	0.778901
ZNF624	zinc finger protein 624	0.0475728	0.0287785	0.750469	5.64607	0.0330018	0.778901
S100B	S100 calcium binding protein B	0.303799	0.0896104	0.339378	4.1839	0.0330021	0.778901
POLD4	DNA polymerase delta 4, accessory subunit	0.104012	0.4021	0.313695	8.70149	0.0330142	0.778901
MACC1	MACC1, MET transcriptional regulator	0.335501	-0.0986297	-0.00669519	3.54908	0.0330467	0.778901
C9orf66	chromosome 9 open reading frame 66	0.210913	0.510537	0.319073	3.51265	0.0330991	0.778901
SLC4A4	solute carrier family 4 member 4	-0.111564	-0.418018	-0.53086	8.45447	0.0331091	0.778901
ISY1	ISY1 splicing factor homolog	-0.107829	-0.246177	0.0128703	8.68941	0.0331202	0.778901
NA	NA	0.463061	0.0889808	0.150182	5.35161	0.0332116	0.778901
NA	NA	0.307543	-0.154345	0.270122	4.44108	0.0332199	0.778901
ICOSLG	inducible T-cell costimulator ligand	0.383183	0.238179	0.518784	6.27291	0.0332478	0.778901
FAM160A1	family with sequence similarity 160 member A1	-0.385162	-0.0124528	0.128445	6.38951	0.033255	0.778901
NA	NA	0.258821	0.0836949	-0.291061	5.05072	0.0332616	0.778901
NA	NA	0.36921	0.327253	0.264038	5.79018	0.0332749	0.778901
TTC7A	tetratricopeptide repeat domain 7A	0.0754755	0.0278232	-0.653379	5.22189	0.0333234	0.778901
COL4A1	collagen type IV alpha 1 chain	0.109502	0.213729	-0.224929	5.07123	0.0333345	0.778901
SPTA1	spectrin alpha, erythrocytic 1	0.608603	0.188533	0.196069	4.00457	0.0333537	0.778901
PPP1R27	protein phosphatase 1 regulatory subunit 27	-0.167642	0.463865	0.363856	4.88769	0.0334028	0.778901
MYOZ1	myozenin 1	-0.607515	-0.58677	-0.176566	4.53948	0.0334362	0.778901
KDM4A	lysine demethylase 4A	0.237273	0.456675	0.576194	8.54008	0.0334534	0.778901
SLC16A6	solute carrier family 16 member 6	-0.402349	-0.287347	-0.490347	8.29859	0.0334553	0.778901
DLEU2	deleted in lymphocytic leukemia 2 (non-protein coding)	-0.0214533	-0.32698	-0.529145	7.17574	0.0334593	0.778901
TAL2	TAL bHLH transcription factor 2	-0.0116522	0.397403	-0.0407633	3.13922	0.0334605	0.778901
NA	NA	0.497571	0.307229	0.293284	4.7062	0.0336545	0.78047
EMC9	ER membrane protein complex subunit 9	0.152945	-0.366138	-0.0536855	7.33197	0.0336555	0.78047
C12orf45	chromosome 12 open reading frame 45	0.0684784	-0.207096	-0.283724	8.37065	0.0336647	0.78047
HERPUD2	HERPUD family member 2	0.0311605	0.163898	0.253516	9.29171	0.03367	0.78047
GAB3	GRB2 associated binding protein 3	-0.259187	-0.651785	-0.264404	3.79986	0.0337172	0.78047
DMRTC1B	DMRT like family C1B	-0.0392587	-0.0725579	-0.685834	3.87373	0.0337297	0.78047
FRG2B	FSHD region gene 2 family member B	-0.305548	-0.348904	-0.28324	4.54243	0.0337512	0.78047
NA	NA	0.4954	0.77489	0.0726804	3.9471	0.0337575	0.78047
NA	NA	-0.207514	0.433445	-0.271659	4.3854	0.0337938	0.780645
NA	NA	-0.396609	0.255457	0.0275507	4.57966	0.0338819	0.782007
SLIT2	slit guidance ligand 2	0.525968	0.218255	0.26343	4.36959	0.0339113	0.782007
MYBPC3	myosin binding protein C, cardiac	0.444436	-0.0731066	0.283772	4.54693	0.033939	0.782007
LRRC69	leucine rich repeat containing 69	-0.595754	-0.321117	-0.398058	3.63472	0.0340582	0.783412
ATP8B4	ATPase phospholipid transporting 8B4 (putative)	0.337247	0.439204	0.179068	3.02201	0.0340671	0.783412
NA	NA	-0.482506	-0.132732	-0.321824	5.75312	0.0340864	0.783412
BMS1P20	BMS1, ribosome biogenesis factor pseudogene 20	-0.0831769	-0.337219	-0.215077	7.97079	0.0341194	0.783507
CDKL1	cyclin dependent kinase like 1	0.166525	-0.664758	-0.250675	5.11924	0.0341879	0.783757
CSDC2	cold shock domain containing C2	0.10599	0.361221	0.367775	6.20057	0.0342358	0.783757
NA	NA	-0.277533	-0.679988	-0.147473	5.27668	0.0343236	0.783757
OR1J4	olfactory receptor family 1 subfamily J member 4	0.13042	-0.294392	-0.2712	3.50951	0.0343707	0.783757
NA	NA	0.562397	-0.187801	0.27477	4.05782	0.0343931	0.783757
CEP76	centrosomal protein 76	0.00640657	-0.523838	-0.248537	5.92255	0.0344537	0.783757
TXNDC2	thioredoxin domain containing 2	0.386103	0.597507	0.0248374	5.39989	0.0344577	0.783757
NA	NA	-0.110518	0.457209	-0.210453	3.34695	0.0344637	0.783757
GAREM2	GRB2 associated regulator of MAPK1 subtype 2	-0.404892	-0.203453	-0.403812	6.38818	0.0345568	0.783757
NA	NA	0.479557	0.446625	0.121761	4.42488	0.0346083	0.783757
GAD1	glutamate decarboxylase 1	0.464295	0.393307	0.55074	6.74421	0.0346762	0.783757
RYK	receptor-like tyrosine kinase	-0.136443	-0.249744	-0.295351	9.54631	0.0347372	0.783757
ARL5A	ADP ribosylation factor like GTPase 5A	-0.0799392	-0.286911	-0.24891	8.55028	0.0347529	0.783757
CSF3	colony stimulating factor 3	-0.299451	0.231543	-0.41317	5.00604	0.0347599	0.783757
DEGS1	delta 4-desaturase, sphingolipid 1	-0.236299	-0.192443	-0.331602	11.0288	0.0347733	0.783757
MYLIP	myosin regulatory light chain interacting protein	0.00367527	0.492728	0.422998	9.09937	0.0348051	0.783757
NA	NA	0.40586	0.175598	0.248121	4.99639	0.0348479	0.783757
NA	NA	0.40586	0.175598	0.248121	4.99639	0.0348479	0.783757
IRF1	interferon regulatory factor 1	0.657942	0.177705	0.715087	5.57173	0.0348552	0.783757
ACAN	aggrecan	-0.0521709	0.355238	-0.181833	3.03776	0.0348607	0.783757
LOC105377348	uncharacterized LOC105377348	0.247725	0.401893	0.611047	5.2209	0.034866	0.783757
ZNF215	zinc finger protein 215	-0.471884	-0.124038	-0.108047	6.79476	0.0348838	0.783757
CHRNB1	cholinergic receptor nicotinic beta 1 subunit	0.295435	-0.0474617	0.561753	3.63576	0.0348912	0.783757
NA	NA	0.27399	0.352496	0.214837	10.0784	0.034892	0.783757
FOXO3	forkhead box O3	0.128885	0.30671	0.399317	9.35659	0.0349372	0.783757
CLDN9	claudin 9	-0.0975691	0.240113	-0.369648	5.04653	0.0349541	0.783757
NA	NA	0.303076	-0.215215	0.250209	4.76806	0.0349704	0.783757
EPB41L4B	erythrocyte membrane protein band 4.1 like 4B	-0.296574	-0.105961	-0.345441	10.3621	0.0350322	0.783757
GTF3A	general transcription factor IIIA	-0.15462	-0.250797	-0.296701	11.7518	0.0350373	0.783757
MRPL36	mitochondrial ribosomal protein L36	-0.0453113	-0.191947	-0.284274	10.48	0.0350791	0.783757
TEX46	testis expressed 46	0.159974	0.376617	-0.206325	4.36891	0.0350863	0.783757
GLB1L3	galactosidase beta 1 like 3	0.31249	-0.17789	-0.0287909	3.33757	0.035112	0.783757
PRR23A	proline rich 23A	-0.10171	0.249483	0.411192	3.57149	0.0351242	0.783757
NA	NA	0.393497	0.241433	0.371997	3.7923	0.0351486	0.783757
ARHGAP6	Rho GTPase activating protein 6	-0.260135	0.0682329	-0.148767	9.37205	0.0351943	0.783757
C1orf21	chromosome 1 open reading frame 21	-0.272117	-0.4027	-0.407996	9.64716	0.0352103	0.783757
NA	NA	0.381435	0.29681	-0.372943	4.02404	0.035221	0.783757
ZNF503-AS2	ZNF503 antisense RNA 2	-0.209261	-0.0264322	-0.444807	5.052	0.0352257	0.783757
AK9	adenylate kinase 9	-0.58744	-0.713217	-0.332972	6.1293	0.0353925	0.785933
NA	NA	-0.310692	-0.278735	-0.356874	2.28145	0.0354648	0.785933
OXSR1	oxidative stress responsive 1	0.154661	-0.13951	-0.0343071	10.6053	0.0354731	0.785933
SLC35F3	solute carrier family 35 member F3	0.391775	0.0776172	-0.153465	4.9097	0.0354996	0.785933
VPS37C	VPS37C, ESCRT-I subunit	0.173014	0.529739	0.455731	8.75753	0.035561	0.785933
FOLR2	folate receptor beta	0.418664	0.442548	0.00501521	4.3507	0.0355717	0.785933
ALG6	ALG6, alpha-1,3-glucosyltransferase	0.0130945	-0.58998	0.0400773	6.45758	0.0355768	0.785933
NA	NA	-0.683204	-0.484188	-0.718936	2.56998	0.0356162	0.785933
FAM166A	family with sequence similarity 166 member A	0.184391	0.386617	0.654789	5.20008	0.0356379	0.785933
GABRA1	gamma-aminobutyric acid type A receptor alpha1 subunit	-0.00215978	0.149527	-0.316973	3.70172	0.0356476	0.785933
P4HA1	prolyl 4-hydroxylase subunit alpha 1	0.000148307	-0.490268	-0.286044	9.33864	0.0356621	0.785933
PSMD5	proteasome 26S subunit, non-ATPase 5	0.144207	-0.448869	0.120463	6.49705	0.0356918	0.785933
NA	NA	0.630485	-0.0367412	0.398669	4.88429	0.035723	0.785933
ZNF804A	zinc finger protein 804A	-0.358833	-0.428718	-0.351472	4.05356	0.0357282	0.785933
BCCIP	BRCA2 and CDKN1A interacting protein	-0.176259	-0.26091	-0.272097	9.56891	0.0358758	0.788542
AKAP8L	A-kinase anchoring protein 8 like	0.177234	0.387364	0.427551	10.1487	0.0359479	0.789301
IER5L	immediate early response 5 like	-0.126221	0.299259	0.200146	6.15479	0.0360038	0.789301
CTSC	cathepsin C	-0.0581592	-0.371088	-0.0505265	8.77493	0.0360256	0.789301
NA	NA	0.556117	0.596634	0.59942	3.80831	0.0361314	0.789301
LRMP	lymphoid restricted membrane protein	0.513103	0.391299	0.334215	3.87001	0.0361367	0.789301
OR4C3	olfactory receptor family 4 subfamily C member 3	0.253751	0.40612	-0.00445587	3.416	0.0361856	0.789301
PWP2	PWP2 periodic tryptophan protein homolog (yeast)	-0.232927	-0.354111	-0.560248	6.56793	0.0362322	0.789301
EPB41L4A	erythrocyte membrane protein band 4.1 like 4A	0.423594	-0.0521589	0.190713	3.81691	0.0362521	0.789301
NA	NA	0.377282	-0.0407457	-0.0355659	4.03512	0.0362735	0.789301
TULP1	tubby like protein 1	0.179737	0.670969	-0.0210788	3.81547	0.0362882	0.789301
NA	NA	0.29755	0.838556	-0.0403195	5.5475	0.0363259	0.789301
NA	NA	0.144261	-0.115447	0.539665	4.80737	0.0363282	0.789301
NA	NA	0.626573	0.394166	0.269428	5.55935	0.0363326	0.789301
IRX6	iroquois homeobox 6	0.233466	-0.198227	-0.25457	5.24749	0.0363855	0.789301
FZD9	frizzled class receptor 9	-0.085139	0.427718	-0.0742808	5.84445	0.036389	0.789301
FOXF2	forkhead box F2	0.153804	0.499131	0.166195	5.31986	0.0363935	0.789301
PNMA5	paraneoplastic Ma antigen family member 5	0.679164	0.224147	0.284343	4.8754	0.0364038	0.789301
TRAF6	TNF receptor associated factor 6	0.205498	0.139916	0.523043	6.57536	0.0364903	0.789737
RTP3	receptor transporter protein 3	0.35287	0.034362	0.502426	3.41854	0.0365066	0.789737
NA	NA	0.167703	0.103457	-0.432381	3.45568	0.0365111	0.789737
NA	NA	-0.211992	-0.19279	-0.625553	10.8309	0.0365801	0.789797
ARHGAP45	Rho GTPase activating protein 45	0.229454	0.473842	0.109957	5.45042	0.0366177	0.789797
NA	NA	1.20569	-0.804772	0.462112	5.68648	0.0366198	0.789797
IL24	interleukin 24	-0.173431	0.147344	0.00835415	2.80331	0.03663	0.789797
RIMKLB	ribosomal modification protein rimK like family member B	-0.273574	-0.480546	-0.472697	7.6849	0.0367067	0.790245
STEAP1	STEAP family member 1	-0.115847	-0.226105	-0.306006	11.2044	0.0367282	0.790245
NA	NA	0.545949	0.106858	0.481759	3.74795	0.036738	0.790245
LIN28A	lin-28 homolog A	0.284509	-0.14115	0.205086	4.5155	0.036819	0.791362
COMMD8	COMM domain containing 8	0.0647525	-0.264631	-0.048362	7.32515	0.0368778	0.791998
NGF	nerve growth factor	0.22152	0.337813	-0.170316	5.09679	0.0369074	0.79201
NA	NA	-0.60225	1.56058	-0.407114	3.9519	0.0369626	0.792166
NA	NA	0.473775	0.174454	0.368041	5.0715	0.036973	0.792166
SCYL3	SCY1 like pseudokinase 3	0.222346	0.125575	0.392008	7.20206	0.0370192	0.792245
TFIP11	tuftelin interacting protein 11	0.366188	0.281732	0.362382	7.4362	0.0370784	0.792245
NA	NA	-0.163143	0.101403	-0.373447	5.48547	0.0371248	0.792245
NA	NA	0.330107	0.0277655	0.39439	4.89052	0.0371478	0.792245
OR6N1	olfactory receptor family 6 subfamily N member 1	0.478733	-0.119451	0.187186	3.89508	0.0371572	0.792245
SLAIN1	SLAIN motif family member 1	-0.305336	-0.315508	-0.376555	7.91794	0.0371797	0.792245
B3GALNT1	beta-1,3-N-acetylgalactosaminyltransferase 1 (globoside blood group)	0.190213	-0.337835	0.0570802	3.71711	0.0371806	0.792245
MRPL32	mitochondrial ribosomal protein L32	-0.151592	-0.328967	-0.324204	9.71533	0.037266	0.7931
FAM109A	family with sequence similarity 109 member A	0.367039	0.478709	0.633808	5.39809	0.0372997	0.7931
TMEM240	transmembrane protein 240	0.616256	0.0455023	0.0534755	4.0474	0.0373935	0.7931
RASA4B	RAS p21 protein activator 4B	-0.0182901	-0.248508	-0.488053	5.00456	0.0374185	0.7931
CCDC181	coiled-coil domain containing 181	-0.334425	-0.0605973	-0.236946	2.87669	0.0374633	0.7931
NA	NA	0.160092	0.501331	0.444994	4.50088	0.0375049	0.7931
KLHL3	kelch like family member 3	-0.116709	0.595227	-0.0185635	4.14243	0.0375609	0.7931
SCGB2A1	secretoglobin family 2A member 1	-0.129273	0.492794	0.0956873	3.96984	0.0375724	0.7931
TARP	TCR gamma alternate reading frame protein	-0.477833	-0.681846	-0.406468	4.9411	0.0376023	0.7931
NA	NA	0.159764	0.267328	-0.224397	3.49056	0.0376503	0.7931
NA	NA	-1.03659	-0.74418	0.305166	2.95599	0.0376686	0.7931
WSB1	WD repeat and SOCS box containing 1	0.188414	0.256188	0.463667	8.64394	0.0377512	0.7931
ADPRM	ADP-ribose/CDP-alcohol diphosphatase, manganese dependent	-0.629636	-0.583505	-0.541414	5.87485	0.0377513	0.7931
OR6K6	olfactory receptor family 6 subfamily K member 6	0.161906	-0.316764	0.070036	2.94861	0.0377515	0.7931
PARVG	parvin gamma	0.229981	0.460554	0.163998	3.62288	0.0377802	0.7931
NA	NA	0.40012	-0.431094	0.0587225	4.52084	0.0378142	0.7931
NA	NA	0.424216	0.481332	0.404705	4.23082	0.0378336	0.7931
TNRC6C	trinucleotide repeat containing 6C	0.317404	0.237985	0.313409	6.6296	0.0378557	0.7931
TP53TG5	TP53 target 5	0.464996	0.228326	0.127646	4.31381	0.0378687	0.7931
NA	NA	-0.144504	-0.304433	-0.172244	10.467	0.037884	0.7931
CA7	carbonic anhydrase 7	0.141591	0.457065	0.200853	3.51952	0.0378888	0.7931
SEC14L6	SEC14 like lipid binding 6	-0.41934	-0.190427	-0.575678	4.05766	0.0379241	0.7931
LOC100507387	uncharacterized LOC100507387	0.15207	0.440288	0.401653	3.22247	0.0379683	0.7931
NA	NA	-0.134059	-0.321981	-0.18165	6.54834	0.0379707	0.7931
CHRNA9	cholinergic receptor nicotinic alpha 9 subunit	0.0640887	0.461098	-0.038799	3.30382	0.0379813	0.7931
CABP5	calcium binding protein 5	0.377707	-0.0773781	0.309819	5.21962	0.0380024	0.7931
NA	NA	0.0356455	0.238637	-0.111623	3.2676	0.0380357	0.7931
SLC9B1	solute carrier family 9 member B1	0.161233	-0.556279	-0.252239	3.67104	0.0380753	0.7931
CARD17	caspase recruitment domain family member 17	0.236177	-0.234907	-0.0567657	4.33245	0.0382084	0.7931
NA	NA	0.548806	0.522953	0.669364	6.27158	0.0382159	0.7931
RPL23AP5	ribosomal protein L23a pseudogene 5	-0.173775	-0.00798858	-0.426189	5.20415	0.0382246	0.7931
NA	NA	0.436488	0.748619	-0.0831649	3.02166	0.0382264	0.7931
ARHGEF6	Rac/Cdc42 guanine nucleotide exchange factor 6	0.364579	0.416241	0.684222	4.13591	0.0383039	0.7931
KIAA2026	KIAA2026	0.0628683	-0.344203	0.121848	7.71666	0.0383262	0.7931
GDPD2	glycerophosphodiester phosphodiesterase domain containing 2	-0.0510556	0.312038	-0.185459	3.20693	0.0383293	0.7931
GREB1	growth regulation by estrogen in breast cancer 1	-0.580288	-0.249852	-0.402956	6.83707	0.0383584	0.7931
IQCA1	IQ motif containing with AAA domain 1	0.510702	0.444962	0.584432	4.22733	0.0383635	0.7931
LCE6A	late cornified envelope 6A	0.469503	0.31129	0.107852	4.55125	0.0383826	0.7931
ZAR1L	zygote arrest 1 like	0.32817	0.380989	-0.0561048	4.21515	0.0383979	0.7931
NA	NA	0.566798	0.377463	0.36543	5.25895	0.03841	0.7931
NA	NA	0.0983538	-0.174775	-0.215828	9.3174	0.0384372	0.7931
TM4SF19-AS1	TM4SF19 antisense RNA 1	-0.344195	0.141434	-0.00573242	7.17639	0.0384459	0.7931
CDK5R1	cyclin dependent kinase 5 regulatory subunit 1	0.0177021	0.147231	-0.382897	6.23467	0.0385107	0.793314
NA	NA	-0.183156	0.276645	-0.286473	3.31471	0.0385146	0.793314
LOC100506639	uncharacterized LOC100506639	-0.264158	0.169452	0.259153	6.37193	0.0385631	0.79371
OR10A3	olfactory receptor family 10 subfamily A member 3	0.366099	0.255128	-0.0568589	2.80144	0.0386263	0.794298
NA	NA	0.163336	0.334304	-0.155903	4.67299	0.0386539	0.794298
NA	NA	0.391395	0.0101909	0.0371536	5.93058	0.0386793	0.794298
ZCCHC6	zinc finger CCHC-type containing 6	-0.28218	-0.0410698	0.0662358	8.23671	0.0388093	0.795328
ELL	elongation factor for RNA polymerase II	0.175422	0.375467	0.195237	7.35152	0.0389279	0.795328
NA	NA	0.383915	0.0466774	0.263787	3.38183	0.0390143	0.795328
IRF5	interferon regulatory factor 5	-0.0869917	-0.0289617	0.409733	6.09043	0.0390234	0.795328
BAIAP2L2	BAI1 associated protein 2 like 2	0.326595	0.647496	0.515726	5.89979	0.039046	0.795328
NA	NA	-0.171995	0.0337825	0.444048	5.70058	0.0390545	0.795328
GLMN	glomulin, FKBP associated protein	-0.124059	-0.593022	-0.409473	4.37473	0.0390604	0.795328
ACOT12	acyl-CoA thioesterase 12	0.410639	0.259691	0.192103	2.80201	0.0390681	0.795328
DYSF	dysferlin	0.147622	0.410363	0.288181	3.36965	0.0391184	0.795328
SEM1	SEM1, 26S proteasome complex subunit	0.357237	0.302973	0.0628007	4.77453	0.0391276	0.795328
KCNK9	potassium two pore domain channel subfamily K member 9	0.148724	-0.392944	-0.159981	4.6362	0.0391517	0.795328
C21orf140	chromosome 21 open reading frame 140	0.327005	-0.0514205	0.409044	4.66048	0.0392041	0.795328
C21orf140	chromosome 21 open reading frame 140	0.327005	-0.0514205	0.409044	4.66048	0.0392041	0.795328
NA	NA	0.337128	0.0901129	0.165647	3.1062	0.0392282	0.795328
NA	NA	0.375597	0.716705	0.242853	5.40791	0.0392525	0.795328
C9orf170	chromosome 9 open reading frame 170	-0.0414285	0.319409	0.57278	3.82203	0.0392827	0.795328
BSN	bassoon presynaptic cytomatrix protein	-0.447851	-0.39308	-0.15798	5.78031	0.0393013	0.795328
NA	NA	0.00518317	0.389926	-0.0189238	4.70345	0.0393092	0.795328
MAP3K13	mitogen-activated protein kinase kinase kinase 13	0.14767	0.0339877	0.363814	8.0591	0.0393152	0.795328
GLP2R	glucagon like peptide 2 receptor	0.311833	0.264879	-0.26145	5.41852	0.0393515	0.795328
CCDC65	coiled-coil domain containing 65	0.414805	0.0206556	0.202033	3.39145	0.0393702	0.795328
LRTM2	leucine rich repeats and transmembrane domains 2	0.653622	0.387896	0.464971	4.63562	0.039373	0.795328
SLC5A1	solute carrier family 5 member 1	0.311254	0.495342	0.52633	4.71338	0.0395457	0.797655
PRR23C	proline rich 23C	0.364924	0.140926	0.315185	5.36464	0.0395468	0.797655
APOBEC3A	apolipoprotein B mRNA editing enzyme catalytic subunit 3A	0.0822701	-0.250115	-0.460758	5.39418	0.0396219	0.798422
SFTPC	surfactant protein C	0.0012026	0.4548	0.241982	5.90933	0.0396941	0.798422
FNTB	farnesyltransferase, CAAX box, beta	0.227675	0.250107	0.29622	8.46502	0.0397212	0.798422
GGCX	gamma-glutamyl carboxylase	0.138355	0.419487	0.146063	8.03114	0.0397242	0.798422
NA	NA	0.619397	0.28837	0.508835	4.06748	0.0397359	0.798422
NA	NA	0.249073	0.786663	0.128667	2.61141	0.0397751	0.798422
ZNF234	zinc finger protein 234	-0.161074	-0.0766454	0.302236	6.13355	0.0397904	0.798422
CD300LD	CD300 molecule like family member d	-0.371818	0.0536185	-0.179408	4.53938	0.0398939	0.798455
SIX4	SIX homeobox 4	0.209576	0.0556075	0.491999	8.67225	0.0399009	0.798455
DDR1	discoidin domain receptor tyrosine kinase 1	0.23218	0.442341	0.227335	8.49792	0.039904	0.798455
MDGA2	MAM domain containing glycosylphosphatidylinositol anchor 2	0.217613	0.427087	0.0967604	3.00669	0.0399096	0.798455
CXorf38	chromosome X open reading frame 38	0.356419	-0.321901	0.0416526	6.509	0.0399576	0.798801
PTAFR	platelet activating factor receptor	0.424486	-0.0273749	0.377914	4.99742	0.0399856	0.798801
NTHL1	nth like DNA glycosylase 1	-0.360233	-0.496681	-0.358174	6.36919	0.040092	0.799814
TSPAN32	tetraspanin 32	0.450175	0.228908	0.0662231	5.72197	0.0401205	0.799814
ENTPD1	ectonucleoside triphosphate diphosphohydrolase 1	0.288314	0.470889	0.153587	3.58477	0.0401687	0.799814
NA	NA	-0.331322	0.248754	-0.288899	4.03979	0.0402049	0.799814
MLLT10	myeloid/lymphoid or mixed-lineage leukemia; translocated to, 10	0.119033	0.134797	0.390914	7.60273	0.0402103	0.799814
EPHA10	EPH receptor A10	0.454192	0.139213	0.511455	5.29231	0.0402128	0.799814
FAM89B	family with sequence similarity 89 member B	-0.0670192	0.0858192	0.262224	9.59784	0.0403279	0.801159
EVA1A	eva-1 homolog A, regulator of programmed cell death	0.224167	0.330802	-0.169042	4.04526	0.0403394	0.801159
ST6GALNAC5	ST6 N-acetylgalactosaminide alpha-2,6-sialyltransferase 5	0.230942	0.515806	0.0352261	4.69148	0.0403901	0.80129
KRTAP12-1	keratin associated protein 12-1	0.24089	0.369853	-0.146146	6.12224	0.040442	0.80129
FAM228A	family with sequence similarity 228 member A	-0.324553	-0.495637	-0.478922	3.24319	0.0404656	0.80129
NA	NA	0.137803	0.471844	-0.0190129	5.45695	0.040484	0.80129
AMN	amnion associated transmembrane protein	0.44248	0.308237	0.390743	5.9041	0.0404933	0.80129
IGFL3	IGF like family member 3	0.495206	0.293827	0.12627	3.89746	0.0405373	0.801577
CYTH1	cytohesin 1	-0.414664	0.0230337	-0.214284	7.30946	0.0405897	0.80158
EVA1C	eva-1 homolog C	-0.353015	0.0705033	-0.596757	4.52416	0.0405964	0.80158
ARIH2	ariadne RBR E3 ubiquitin protein ligase 2	-0.310603	-0.236163	-0.303012	7.28039	0.0406384	0.801826
ZNF516	zinc finger protein 516	-0.0666632	0.463722	0.365404	3.92538	0.0406689	0.801846
NA	NA	-0.209212	0.372561	-0.355204	3.70411	0.0407873	0.802015
SMR3A	submaxillary gland androgen regulated protein 3A	0.476636	-0.0771983	0.163285	3.65266	0.0407884	0.802015
SQSTM1	sequestosome 1	0.192301	0.456837	0.488356	11.3621	0.0408141	0.802015
NA	NA	-0.43627	-0.541913	-0.525197	4.69583	0.0408414	0.802015
NA	NA	-0.0940446	-0.096541	0.213073	10.8349	0.040853	0.802015
DHX29	DExH-box helicase 29	0.210183	0.187141	0.229811	9.28952	0.0408544	0.802015
SMTNL1	smoothelin like 1	0.258336	-0.11393	0.254538	5.59791	0.0409043	0.802416
MOXD1	monooxygenase DBH like 1	-0.0297009	-0.426832	-0.253943	3.69086	0.0409795	0.803311
P2RX5	purinergic receptor P2X 5	-0.238445	-0.432787	-0.655717	5.92405	0.0410569	0.803762
GAL3ST3	galactose-3-O-sulfotransferase 3	0.155224	0.0494094	-0.339904	5.62737	0.0410617	0.803762
ZNF506	zinc finger protein 506	0.587008	0.394455	0.38997	7.41044	0.0411149	0.804225
NA	NA	-0.0867739	0.102783	-0.171733	10.5097	0.0411778	0.804488
TRIM22	tripartite motif containing 22	0.292243	-0.334411	-0.186166	4.96596	0.0411875	0.804488
NA	NA	0.527137	0.245861	0.334591	4.2557	0.0412289	0.804718
FLJ30679	uncharacterized protein FLJ30679	0.127982	-0.390026	-0.227175	4.85388	0.0412606	0.804759
TNIK	TRAF2 and NCK interacting kinase	0.0112482	0.505897	-0.244731	4.4809	0.0413868	0.806392
RUNX1	runt related transcription factor 1	-0.494112	-0.0944666	-0.740008	5.08958	0.0414132	0.806392
NA	NA	0.258259	-0.383923	0.150691	3.94523	0.0414333	0.806392
SV2A	synaptic vesicle glycoprotein 2A	0.247532	0.647055	0.033365	4.4671	0.0415366	0.807824
KCNIP2	potassium voltage-gated channel interacting protein 2	0.602598	0.395445	0.304484	4.60408	0.041622	0.808538
CELF5	CUGBP Elav-like family member 5	0.389859	0.106668	0.131666	5.18898	0.0416328	0.808538
NA	NA	0.070297	-0.137073	0.444955	5.27313	0.0417273	0.808995
NA	NA	-0.282176	-0.532994	-0.534119	5.71121	0.0417521	0.808995
GPR150	G protein-coupled receptor 150	0.237683	0.504242	0.313689	4.41716	0.0417799	0.808995
NA	NA	0.210123	0.00715479	0.421251	2.60905	0.0417914	0.808995
ZNF417	zinc finger protein 417	-0.037167	0.289489	0.0167225	8.51305	0.0418641	0.808995
NCSTN	nicastrin	0.0483764	0.0783467	0.235548	9.46427	0.0419166	0.808995
DIRC3	disrupted in renal carcinoma 3	0.457746	0.139443	0.407202	3.61329	0.0419319	0.808995
NA	NA	-0.186353	-0.253243	-0.135368	10.3948	0.0419659	0.808995
CCDC105	coiled-coil domain containing 105	0.52968	0.294337	0.253646	3.40685	0.0420082	0.808995
KRTAP19-7	keratin associated protein 19-7	0.339818	0.166228	0.217305	3.23094	0.0420843	0.808995
PCGF6	polycomb group ring finger 6	-0.2703	-0.469426	-0.171256	6.64085	0.0420869	0.808995
NA	NA	-0.266467	0.0419798	-0.523213	3.83276	0.0420915	0.808995
SEMA5A	semaphorin 5A	0.419577	0.0310049	0.252308	4.36515	0.042097	0.808995
NKAIN1	sodium/potassium transporting ATPase interacting 1	0.14452	0.616499	0.22432	4.25055	0.042144	0.808995
DNM1L	dynamin 1 like	-0.408431	-0.102388	-0.122468	8.12476	0.0421815	0.808995
ERMN	ermin	0.34604	-0.114951	0.20229	2.99925	0.0422201	0.808995
EXOSC2	exosome component 2	-0.107	-0.292869	-0.260096	9.26583	0.0422285	0.808995
LYSMD2	LysM domain containing 2	-0.237406	-0.626214	-0.47416	6.63881	0.0422345	0.808995
FAM89A	family with sequence similarity 89 member A	-0.11642	-0.464246	-0.653394	6.13	0.0422777	0.808995
RCE1	Ras converting CAAX endopeptidase 1	-0.403489	-0.403128	-0.148513	7.24488	0.0423148	0.808995
TMED5	transmembrane p24 trafficking protein 5	0.137332	-0.176043	-0.107911	9.9278	0.0423165	0.808995
VKORC1L1	vitamin K epoxide reductase complex subunit 1 like 1	0.162573	-0.166668	-0.00309563	8.63039	0.0423219	0.808995
NA	NA	0.313199	-0.272706	0.346539	3.56446	0.0423589	0.808995
CBLN4	cerebellin 4 precursor	0.363974	-0.116343	0.0763004	4.98635	0.0423704	0.808995
TNKS1BP1	tankyrase 1 binding protein 1	-0.305821	-0.297098	-0.0486814	7.24086	0.0424488	0.809924
SLC35C2	solute carrier family 35 member C2	0.134502	0.306611	0.234793	9.8914	0.0425031	0.810081
SEC16B	SEC16 homolog B, endoplasmic reticulum export factor	0.502123	0.190332	0.276065	3.6421	0.0425167	0.810081
MIER1	MIER1 transcriptional regulator	-0.105326	-0.337897	-0.0694718	7.91817	0.0425506	0.810161
KIF25-AS1	KIF25 antisense RNA 1	0.447961	0.443475	0.217464	5.17945	0.0425925	0.810284
VGF	VGF nerve growth factor inducible	-0.427514	-0.394433	-0.214105	5.62303	0.0426265	0.810284
MIXL1	Mix paired-like homeobox	0.558747	0.35846	0.266472	4.789	0.0426885	0.810284
SUPT5H	SPT5 homolog, DSIF elongation factor subunit	0.00312136	0.205338	0.206806	9.71194	0.0426949	0.810284
LOC401357	uncharacterized LOC401357	0.455684	0.326952	0.367714	4.71853	0.0427061	0.810284
IQCE	IQ motif containing E	-0.160635	0.208603	0.0386471	7.34332	0.0427545	0.810527
DHODH	dihydroorotate dehydrogenase (quinone)	-0.0690747	-0.18835	-0.395087	8.47887	0.042809	0.810527
NOP56	NOP56 ribonucleoprotein	-0.0190247	-0.192733	-0.312203	11.2252	0.0428204	0.810527
FPR2	formyl peptide receptor 2	0.325534	-0.0200495	0.484156	4.7988	0.0428382	0.810527
NA	NA	0.572954	0.474366	0.13976	3.80726	0.0430784	0.813693
POTEC	POTE ankyrin domain family member C	0.223684	-0.228724	-0.385782	2.77294	0.0431005	0.813693
NA	NA	0.481266	0.0556858	0.0896948	4.65614	0.0431104	0.813693
NA	NA	0.463089	0.951563	-0.079535	3.18069	0.0431252	0.813693
WDR86-AS1	WDR86 antisense RNA 1	-0.409775	-0.165464	-0.312377	5.43028	0.0431904	0.814358
NFE4	nuclear factor, erythroid 4	0.0582985	-0.262405	0.380856	5.67974	0.0432365	0.814661
F12	coagulation factor XII	-0.312159	0.188233	0.000319271	7.12861	0.043416	0.816795
PNMA6A	paraneoplastic Ma antigen family member 6A	0.199306	0.518871	0.634127	4.79	0.043448	0.816795
CDS1	CDP-diacylglycerol synthase 1	0.237387	0.11113	0.355241	8.29679	0.0435099	0.816795
PDE1B	phosphodiesterase 1B	-0.0453159	-0.189465	-0.405789	3.11307	0.0435314	0.816795
FBXL21	F-box and leucine rich repeat protein 21 (gene/pseudogene)	0.264601	-0.0582783	0.0500233	3.10066	0.0435635	0.816795
OR5AK2	olfactory receptor family 5 subfamily AK member 2	0.307244	0.334853	0.142108	3.25542	0.0435705	0.816795
NA	NA	-0.16411	0.00740619	-0.448895	2.76238	0.0435864	0.816795
NA	NA	0.305106	-0.267462	-0.12642	5.5564	0.04359	0.816795
PRAMEF25	PRAME family member 25	0.282818	0.515353	-0.0488847	4.69403	0.043648	0.817049
ZNF691	zinc finger protein 691	0.0484892	0.287628	0.12503	7.04483	0.0436637	0.817049
FOXH1	forkhead box H1	0.0745058	0.267324	-0.281704	4.93833	0.0437239	0.817309
CRK	CRK proto-oncogene, adaptor protein	0.169791	0.128374	0.299051	9.50899	0.0437475	0.817309
NA	NA	0.51945	-0.020508	-0.0863591	3.64727	0.0438259	0.817309
SPATA17	spermatogenesis associated 17	0.112589	-0.379557	-0.330031	4.95644	0.0438331	0.817309
PUM1	pumilio RNA binding family member 1	0.163653	0.279254	0.316366	9.70764	0.0438366	0.817309
FBXO24	F-box protein 24	0.0809049	0.398008	-0.047144	5.89088	0.0439044	0.817309
RNF216	ring finger protein 216	0.229675	-0.189333	0.0957371	7.79818	0.0439388	0.817309
PLIN1	perilipin 1	-0.0466865	-0.453472	-0.360577	4.60179	0.0439567	0.817309
PLCD1	phospholipase C delta 1	0.290939	0.608811	0.291912	5.88827	0.0440137	0.817309
NA	NA	0.0966677	0.590375	0.764658	3.21033	0.0440141	0.817309
BRAP	BRCA1 associated protein	0.251194	-0.0700738	0.112506	8.21718	0.0440364	0.817309
NA	NA	0.567043	0.155089	0.217373	3.13656	0.0440383	0.817309
NA	NA	-0.31827	-0.459344	-0.611527	4.25095	0.044112	0.818118
OCA2	OCA2 melanosomal transmembrane protein	0.257003	0.143141	-0.135694	3.24942	0.0441703	0.818398
NA	NA	-0.0634824	-0.259401	-0.164767	10.2977	0.0441873	0.818398
NA	NA	0.499355	0.167608	0.328741	4.32652	0.0443242	0.819765
NA	NA	-0.167811	-0.390346	-0.0276713	9.59815	0.0443608	0.819765
SP9	Sp9 transcription factor	-0.168608	0.414816	-0.0982298	4.44196	0.044371	0.819765
ANKRD45	ankyrin repeat domain 45	0.0660492	0.229606	-0.270198	2.97877	0.0443954	0.819765
GDF2	growth differentiation factor 2	0.348839	0.307823	0.305588	5.39356	0.0444118	0.819765
GLRX2	glutaredoxin 2	-0.292759	-0.350786	-0.352234	9.03625	0.0444511	0.819934
P4HA3	prolyl 4-hydroxylase subunit alpha 3	-0.217811	0.181376	0.391324	4.30213	0.0444957	0.8202
NA	NA	0.401716	0.4691	0.283262	5.90933	0.0445313	0.8203
SPINT3	serine peptidase inhibitor, Kunitz type 3	0.430884	0.00756104	0.094326	3.48013	0.0446297	0.820865
SLC38A11	solute carrier family 38 member 11	0.405617	0.342923	0.413119	3.47269	0.0446321	0.820865
RNLS	renalase, FAD dependent amine oxidase	0.215194	-0.161067	-0.0997969	4.65423	0.0446609	0.820865
BTBD16	BTB domain containing 16	0.26189	0.449307	0.188068	3.879	0.0446828	0.820865
ACR	acrosin	0.334885	0.0929546	0.4254	3.59471	0.0447408	0.821376
KLHDC1	kelch domain containing 1	0.295644	-0.17247	0.0602787	2.78635	0.0448702	0.823196
FAM46C	family with sequence similarity 46 member C	0.67132	0.518147	0.576467	5.91455	0.0449432	0.823978
OR5H14	olfactory receptor family 5 subfamily H member 14	-0.263028	-0.203564	-0.312451	2.50063	0.0451144	0.826222
NA	NA	0.113235	-0.452375	-0.113795	4.09548	0.0451326	0.826222
CRHR1	corticotropin releasing hormone receptor 1	0.581601	0.0867948	-0.0892081	4.51711	0.0451567	0.826222
FBXO32	F-box protein 32	0.00158758	0.401211	0.579775	6.51447	0.0452332	0.826887
GABRP	gamma-aminobutyric acid type A receptor pi subunit	0.360453	0.273418	0.0408643	5.21188	0.0452539	0.826887
NA	NA	0.32791	-0.451498	-0.106991	4.5122	0.0453625	0.828123
UAP1	UDP-N-acetylglucosamine pyrophosphorylase 1	-0.293826	-0.153937	-0.331851	10.3775	0.045392	0.828123
NA	NA	0.433629	-0.506527	0.106241	3.66007	0.0454129	0.828123
ZCCHC13	zinc finger CCHC-type containing 13	0.418724	0.0928425	0.013112	3.33393	0.0454916	0.829002
MT1HL1	metallothionein 1H like 1	0.638422	0.226312	0.441723	4.5865	0.0455883	0.829719
TNFSF18	TNF superfamily member 18	0.31301	0.280494	0.745661	5.26312	0.0455959	0.829719
FAM124B	family with sequence similarity 124 member B	-0.352268	0.0563807	-0.398271	2.71394	0.0456437	0.829719
ADGRL2	adhesion G protein-coupled receptor L2	-0.529056	-0.501566	-0.138909	3.86729	0.045653	0.829719
UBQLN3	ubiquilin 3	0.545462	0.269678	-0.0211595	4.95602	0.0457226	0.830428
CAMP	cathelicidin antimicrobial peptide	0.183252	-0.046853	-0.120159	3.8219	0.0457855	0.830802
C9orf78	chromosome 9 open reading frame 78	-0.231379	-0.277666	-0.215302	9.24599	0.0458738	0.830802
IL36RN	interleukin 36 receptor antagonist	0.384964	0.183613	0.476454	5.1383	0.0458743	0.830802
OR5I1	olfactory receptor family 5 subfamily I member 1	0.457104	-0.107712	0.220537	3.49318	0.0458949	0.830802
TAF3	TATA-box binding protein associated factor 3	0.134579	0.0651719	-0.31862	6.21272	0.0459169	0.830802
SLC13A2	solute carrier family 13 member 2	0.304445	0.551098	0.0257195	5.08458	0.0459399	0.830802
CACNA2D1	calcium voltage-gated channel auxiliary subunit alpha2delta 1	0.101342	-0.234338	0.0354897	2.92282	0.0460357	0.830802
LRAT	lecithin retinol acyltransferase (phosphatidylcholine--retinol O-acyltransferase)	0.258144	0.0675348	0.415097	2.99545	0.0460807	0.830802
ERICH4	glutamate rich 4	-0.119266	0.364669	-0.139793	4.53513	0.0460859	0.830802
LILRA4	leukocyte immunoglobulin like receptor A4	-0.364924	0.232992	-0.556683	3.58189	0.0460865	0.830802
NA	NA	0.415663	0.110871	0.082803	4.44879	0.0460937	0.830802
RNF215	ring finger protein 215	-0.443542	-0.434092	-0.152366	5.94281	0.0461179	0.830802
HIVEP1	human immunodeficiency virus type I enhancer binding protein 1	-0.678849	-0.257169	-0.211919	7.34415	0.0461919	0.830802
NA	NA	0.112103	-0.339237	-0.00996186	4.45898	0.0462129	0.830802
VEGFD	vascular endothelial growth factor D	0.514802	0.0263932	0.0165841	4.33915	0.0462207	0.830802
PPP1R32	protein phosphatase 1 regulatory subunit 32	-0.0178889	0.279496	-0.00984744	5.83219	0.0462321	0.830802
NA	NA	0.281362	0.0639651	0.452301	5.40031	0.046314	0.831444
NA	NA	-0.183355	-0.185941	0.187833	2.07988	0.0463289	0.831444
GBX2	gastrulation brain homeobox 2	-0.391357	-0.54351	-0.242196	5.32657	0.0464251	0.832202
NA	NA	-0.451543	-0.378466	-0.458602	4.73837	0.04644	0.832202
PARP10	poly(ADP-ribose) polymerase family member 10	0.537201	0.323243	0.420924	5.42399	0.0464743	0.832202
ABHD15	abhydrolase domain containing 15	-0.293449	0.159981	0.0646423	5.92169	0.0465054	0.832202
AVIL	advillin	0.214766	0.202861	-0.165393	5.47445	0.0465269	0.832202
CCDC42	coiled-coil domain containing 42	0.436518	-0.125023	0.0906011	5.40157	0.0465548	0.832202
CHST15	carbohydrate sulfotransferase 15	-0.201139	0.0322411	0.523927	6.04278	0.0466214	0.832609
NA	NA	0.0688533	0.342735	-0.269794	3.63954	0.0466388	0.832609
GOLPH3L	golgi phosphoprotein 3 like	0.152213	0.206526	0.409443	10.1542	0.0467031	0.833115
GSTA2	glutathione S-transferase alpha 2	-0.385793	-0.53892	-0.4162	6.12128	0.0467285	0.833115
CDH15	cadherin 15	0.228583	0.475954	0.477196	6.33651	0.0467714	0.833333
ARHGEF10L	Rho guanine nucleotide exchange factor 10 like	0.558808	0.410961	0.409712	5.154	0.0469367	0.835731
MAST1	microtubule associated serine/threonine kinase 1	-0.378529	-0.511825	-0.242039	6.33909	0.0469847	0.835776
C10orf25	chromosome 10 open reading frame 25	0.505757	0.627208	0.60254	4.07471	0.0470043	0.835776
TMCC2	transmembrane and coiled-coil domain family 2	0.0202002	-0.314143	0.269797	5.1599	0.0470455	0.835776
XKR5	XK related 5	0.487516	0.338353	-0.0106382	4.60067	0.0470621	0.835776
NA	NA	-0.729641	-0.62158	-0.375919	3.20249	0.0470933	0.835784
GPR55	G protein-coupled receptor 55	0.207809	0.36431	0.0223069	3.39453	0.0471779	0.836426
G0S2	G0/G1 switch 2	-0.100536	0.410189	-0.259144	4.74884	0.0472083	0.836426
NA	NA	-0.172617	-0.424806	0.016276	3.59984	0.047308	0.836426
MAGEA11	MAGE family member A11	0.474872	0.279784	0.179873	5.19316	0.04732	0.836426
CYS1	cystin 1	0.238781	-0.158999	0.0224116	6.82966	0.0473239	0.836426
NA	NA	0.377866	0.458614	0.242044	3.31273	0.0473348	0.836426
CLDN22	claudin 22	-0.195369	0.271455	0.126987	3.33798	0.0473705	0.836426
TTC23L	tetratricopeptide repeat domain 23 like	0.0323064	-0.395105	-0.433346	5.08587	0.0473769	0.836426
NA	NA	-0.0236945	0.37356	0.323273	6.1203	0.0474785	0.836426
FZD3	frizzled class receptor 3	0.452772	0.0996455	0.150806	7.70766	0.0474903	0.836426
OR7G3	olfactory receptor family 7 subfamily G member 3	0.282598	-0.18836	0.160862	4.14116	0.0474918	0.836426
ATG5	autophagy related 5	-0.180446	-0.251594	-0.373393	7.52916	0.0474987	0.836426
SLC2A14	solute carrier family 2 member 14	-0.329111	-0.563487	-0.119592	5.88236	0.0475762	0.8367
SCML4	sex comb on midleg like 4 (Drosophila)	0.416798	0.181235	-0.0802148	4.22534	0.047636	0.8367
APOC4-APOC2	APOC4-APOC2 readthrough (NMD candidate)	0.556431	0.234316	0.287131	5.62435	0.0476441	0.8367
GEMIN5	gem nuclear organelle associated protein 5	0.138456	-0.0713561	-0.3014	8.36706	0.0476932	0.8367
NA	NA	-0.287543	0.219044	-0.384581	5.10558	0.0477452	0.8367
NA	NA	-0.151131	0.229996	-0.380459	3.97241	0.0477562	0.8367
EFCAB3	EF-hand calcium binding domain 3	0.231672	0.0146305	0.0201147	2.55299	0.047793	0.8367
MEI1	meiotic double-stranded break formation protein 1	-0.078032	0.388032	0.0441409	4.37188	0.047804	0.8367
PRC1-AS1	PRC1 antisense RNA 1	-0.385701	0.270641	-0.245645	5.63346	0.0478133	0.8367
SUCLG2	succinate-CoA ligase GDP-forming beta subunit	-0.131776	-0.239655	-0.104728	9.22845	0.047822	0.8367
MYH8	myosin heavy chain 8	0.141227	-0.188659	-0.209514	2.74176	0.0479071	0.837526
TAF1A	TATA-box binding protein associated factor, RNA polymerase I subunit A	0.191631	-0.512152	-0.17072	5.57186	0.0479308	0.837526
UNC5C	unc-5 netrin receptor C	0.272173	-0.106674	0.2472	2.85474	0.0479944	0.837703
MPHOSPH10	M-phase phosphoprotein 10	0.135547	-0.317474	-0.227564	8.45588	0.0480026	0.837703
THOC6	THO complex 6	0.270669	-0.128146	0.0434555	8.10962	0.0481043	0.838939
EPHB6	EPH receptor B6	0.153736	-0.0417723	-0.292076	5.13052	0.0481706	0.839558
LOC100131107	putative UPF0607 protein ENSP00000383783	0.522595	0.238838	0.189579	4.04938	0.04836	0.839952
NA	NA	0.361287	0.118632	0.202836	7.25327	0.048365	0.839952
AKNAD1	AKNA domain containing 1	0.462998	0.129608	0.292439	3.56946	0.0484348	0.839952
APPBP2	amyloid beta precursor protein binding protein 2	0.10985	0.321811	0.297465	9.12171	0.0484505	0.839952
KRTAP13-4	keratin associated protein 13-4	0.341676	0.0760499	0.0968579	3.01341	0.0484623	0.839952
SCML2	sex comb on midleg like 2 (Drosophila)	-0.20909	-0.482944	-0.299436	6.05831	0.0484825	0.839952
AHCYL2	adenosylhomocysteinase like 2	0.128008	-0.1515	0.270742	7.68556	0.0485077	0.839952
NA	NA	-0.152139	0.0859611	0.179719	10.4348	0.0485173	0.839952
MYH7B	myosin heavy chain 7B	0.155092	-0.257746	0.0744995	4.47674	0.0485323	0.839952
RBM27	RNA binding motif protein 27	-0.0933622	-0.283139	-0.240445	9.60518	0.0486068	0.839952
GPRC5B	G protein-coupled receptor class C group 5 member B	-0.396509	0.166043	-0.157471	6.01901	0.0486304	0.839952
NA	NA	-0.0280884	0.487282	-0.00223386	4.65192	0.0486534	0.839952
AIF1	allograft inflammatory factor 1	-0.239747	-0.405967	-0.465083	3.33087	0.0486604	0.839952
RIPPLY3	ripply transcriptional repressor 3	0.454105	-0.0819109	0.219148	3.78723	0.048675	0.839952
NA	NA	0.3667	0.352904	0.466372	9.22645	0.0487915	0.839952
APLF	aprataxin and PNKP like factor	0.204529	0.784209	0.40581	4.20466	0.0488579	0.839952
NA	NA	0.418461	0.0657514	0.110084	5.85712	0.0488728	0.839952
NA	NA	0.418461	0.0657514	0.110084	5.85712	0.0488728	0.839952
NA	NA	0.418461	0.0657514	0.110084	5.85712	0.0488728	0.839952
NA	NA	0.418461	0.0657514	0.110084	5.85712	0.0488728	0.839952
NA	NA	0.418461	0.0657514	0.110084	5.85712	0.0488728	0.839952
NA	NA	0.418461	0.0657514	0.110084	5.85712	0.0488728	0.839952
NAT2	N-acetyltransferase 2	0.546304	0.208082	0.562192	3.60824	0.0489757	0.840158
NA	NA	-0.20042	-0.430993	0.06958	3.48801	0.0489811	0.840158
CASZ1	castor zinc finger 1	0.0832064	0.341583	0.301469	9.64481	0.0490653	0.840158
PAPSS2	3'-phosphoadenosine 5'-phosphosulfate synthase 2	0.588701	0.328292	0.315872	5.22497	0.0490998	0.840158
GRM5	glutamate metabotropic receptor 5	0.444495	0.457186	0.418551	3.57485	0.04911	0.840158
FEZF2	FEZ family zinc finger 2	-0.0692424	-0.459005	-0.316253	4.53527	0.0491498	0.840158
RNF186	ring finger protein 186	0.541587	0.263216	0.42573	4.43407	0.0491712	0.840158
ARRDC1-AS1	ARRDC1 antisense RNA 1	0.0273502	-0.041563	0.272986	7.77113	0.0491773	0.840158
NA	NA	0.30857	-0.0938698	0.0509723	3.18927	0.0492488	0.840158
LYAR	Ly1 antibody reactive	-0.153982	-0.455162	-0.489995	8.19761	0.0492644	0.840158
REG3G	regenerating family member 3 gamma	0.242212	0.286963	0.562808	4.40423	0.049273	0.840158
ZFP37	ZFP37 zinc finger protein	-0.25992	0.333662	-0.0100435	6.10704	0.0492822	0.840158
NA	NA	0.389853	0.396462	0.466232	3.20395	0.0492866	0.840158
GATA5	GATA binding protein 5	0.267812	-0.264025	-0.102846	4.09063	0.0493681	0.840954
ENDOU	endonuclease, poly(U) specific	-0.171769	-0.384062	-0.383179	4.60517	0.0493951	0.840954
LGI4	leucine rich repeat LGI family member 4	0.494906	0.379016	0.150178	4.6587	0.0495186	0.84178
WNT3A	Wnt family member 3A	-0.484703	-0.454001	-0.532714	4.1201	0.049527	0.84178
CLIC6	chloride intracellular channel 6	0.348083	0.177334	0.14537	4.34345	0.0495712	0.84178
NAA16	N(alpha)-acetyltransferase 16, NatA auxiliary subunit	-0.158935	-0.378091	-0.358153	7.71234	0.0496168	0.84178
CD163L1	CD163 molecule like 1	-0.0491425	0.353537	0.117116	7.2343	0.0496278	0.84178
RIN2	Ras and Rab interactor 2	-0.174461	0.312456	0.2214	7.85843	0.0496294	0.84178
CGNL1	cingulin like 1	-0.794432	-0.896764	-0.492258	5.41328	0.0496686	0.841903
ZYG11A	zyg-11 family member A, cell cycle regulator	0.472825	0.676144	0.542935	4.36805	0.0496986	0.841903
HNRNPAB	heterogeneous nuclear ribonucleoprotein A/B	-0.110465	-0.233087	-0.281249	11.1349	0.0497423	0.84194
DRAXIN	dorsal inhibitory axon guidance protein	0.107913	0.484578	0.286048	5.11518	0.0497751	0.84194
RNF170	ring finger protein 170	-0.285069	-0.430916	-0.0356682	6.35691	0.0498238	0.84194
LY6G6C	lymphocyte antigen 6 family member G6C	-0.163767	0.430279	-0.218606	4.96992	0.0498867	0.84194
NA	NA	0.337066	0.618577	0.143238	5.22755	0.0499091	0.84194
NA	NA	0.400198	0.207568	0.537111	4.33521	0.049911	0.84194
NA	NA	0.356803	0.435258	0.124545	3.30246	0.0499424	0.84194
NA	NA	0.157074	-0.260277	-0.0317735	4.72683	0.0499485	0.84194
