# Supplementary material for: Identification of a Radiosensitivity Molecular Signature Induced by Enzalutamide in Hormone-sensitive and Hormone-resistant Prostate Cancer Cells
Source: Sci Rep. 2019 Jun 20;9:8838. doi: 10.1038/s41598-019-44991-w (PMC6586860; doi:10.1038/s41598-019-44991-w)
Supplement: Supplementary file 5 — Supplementary Dataset S4 [file 41598_2019_44991_MOESM5_ESM.xlsx]

## Sheet: Feuil1
SYMBOL	GENENAME	LogFC (C4_2_ENZA)	LogFC (C4_2_ADT)	LogFC (C4_2_ENZA_ADT)	AveExpr	P.Value	Adj.P.Val
FBXL5	F-box and leucine rich repeat protein 5	0.170147	0.881516	0.732573	8.66418	6.5108e-09	0.000177022
CYP1A1	cytochrome P450 family 1 subfamily A member 1	0.642892	2.50058	2.35654	7.44095	1.49845e-07	0.00189936
CYP1A2	cytochrome P450 family 1 subfamily A member 2	0.466519	3.20807	3.12762	7.04701	2.09573e-07	0.00189936
CYP1B1	cytochrome P450 family 1 subfamily B member 1	-0.277881	0.844259	0.988709	5.06776	1.13337e-05	0.0770383
CCNG2	cyclin G2	0.0293956	0.659563	0.601739	10.9288	2.23427e-05	0.121495
TIPARP	TCDD inducible poly(ADP-ribose) polymerase	0.109363	0.796235	0.844841	7.52321	5.9317e-05	0.258834
VSTM4	V-set and transmembrane domain containing 4	0.813167	-0.0646338	0.403007	3.2441	6.66388e-05	0.258834
ADAMTS3	ADAM metallopeptidase with thrombospondin type 1 motif 3	-0.249335	-0.705159	-0.631707	4.28745	0.000121402	0.412599
NA	NA	0.602025	0.804091	0.319973	2.69352	0.000142054	0.429145
KCTD19	potassium channel tetramerization domain containing 19	0.253621	-0.246361	-0.164835	2.91945	0.000190843	0.518882
PLA2G4E	phospholipase A2 group IVE	-0.216791	0.705192	0.339582	4.81367	0.000223987	0.553634
SLFN11	schlafen family member 11	0.404948	0.0861374	0.603875	3.61604	0.000281146	0.637008
SPTLC3	serine palmitoyltransferase long chain base subunit 3	0.287445	0.718704	0.791598	7.91177	0.000305419	0.638773
AARD	alanine and arginine rich domain containing protein	-0.0408773	0.252955	0.441337	4.76589	0.000365679	0.683787
RGS2	regulator of G-protein signaling 2	0.0160425	0.60936	0.754161	5.04154	0.00040396	0.683787
PRTFDC1	phosphoribosyl transferase domain containing 1	-0.374085	-0.0501999	0.345678	4.65923	0.000404607	0.683787
DSEL	dermatan sulfate epimerase-like	-0.0265761	-0.625944	-0.80675	7.94345	0.00042754	0.683787
SPRY4	sprouty RTK signaling antagonist 4	0.558553	-0.125442	-0.0781566	3.909	0.000509942	0.770267
ALPP	alkaline phosphatase, placental	0.221026	-0.526555	-0.281341	4.58603	0.000680276	0.937262
S1PR4	sphingosine-1-phosphate receptor 4	0.430147	-0.476374	-0.359003	4.29763	0.000700282	0.937262
HOXA7	homeobox A7	0.0240523	0.425959	0.717871	6.01033	0.000723914	0.937262
NA	NA	-1.42163	-1.31809	-0.890027	3.01638	0.000821825	0.999963
PCOLCE	procollagen C-endopeptidase enhancer	0.0794198	0.00377002	-0.402721	6.38398	0.000959338	0.999963
MILR1	mast cell immunoglobulin like receptor 1	0.304582	-0.283901	-0.290182	3.57298	0.000969959	0.999963
TXNIP	thioredoxin interacting protein	-0.497698	-0.00905529	-0.63875	9.83763	0.00102285	0.999963
MYL2	myosin light chain 2	0.255181	-0.194337	0.44766	3.10151	0.00103916	0.999963
SLC5A1	solute carrier family 5 member 1	0.498843	0.868166	0.433969	4.71338	0.00105233	0.999963
AFM	afamin	-0.396117	0.2008	-0.299135	2.94539	0.00105666	0.999963
APCS	amyloid P component, serum	0.010224	0.119918	0.787827	3.82214	0.00127247	0.999963
RTN4RL1	reticulon 4 receptor like 1	0.366781	-0.277378	-0.101606	7.64607	0.00142799	0.999963
SUPT7L	SPT7 like, STAGA complex gamma subunit	0.0761311	0.305572	0.346366	9.48405	0.00144483	0.999963
CHI3L1	chitinase 3 like 1	-0.371833	0.61858	-0.36584	3.88087	0.00150991	0.999963
CHRM1	cholinergic receptor muscarinic 1	-0.734087	0.170067	0.211483	5.08977	0.0015384	0.999963
FBXO16	F-box protein 16	0.203696	0.20047	0.485149	8.60916	0.00157489	0.999963
TRIB2	tribbles pseudokinase 2	-0.461794	-0.452327	-0.861992	5.55205	0.00161013	0.999963
NA	NA	-0.216594	-0.223257	-0.474141	7.27804	0.00163723	0.999963
NA	NA	0.79051	0.691621	0.81556	5.77095	0.00167036	0.999963
PPFIA1	PTPRF interacting protein alpha 1	0.371675	-0.0627186	0.0205052	7.48006	0.00167877	0.999963
BUB1B-PAK6	BUB1B-PAK6 readthrough	0.187591	-0.417557	0.0222007	5.95788	0.00168981	0.999963
NBPF1	NBPF member 1	0.152913	0.518449	0.455769	9.56913	0.00195247	0.999963
GOLGA8S	golgin A8 family member S	-0.393924	-0.41727	0.0475794	5.12249	0.00199591	0.999963
FEZF2	FEZ family zinc finger 2	0.461877	-0.262691	-0.078989	4.53527	0.00202851	0.999963
ID1	inhibitor of DNA binding 1, HLH protein	0.012618	-1.4161	-1.39569	7.37826	0.00221795	0.999963
FCRL5	Fc receptor like 5	0.420796	-0.0638044	-0.0847427	3.07315	0.00238477	0.999963
NA	NA	0.0812424	0.0169564	0.460576	2.28145	0.00249658	0.999963
KCNJ13	potassium voltage-gated channel subfamily J member 13	-0.0804003	0.629164	0.309194	4.72845	0.00250777	0.999963
BICD1	BICD cargo adaptor 1	-0.129787	0.304676	0.311927	8.04669	0.00252606	0.999963
NA	NA	-0.27242	-0.549065	-0.566079	4.90693	0.00262625	0.999963
CACNA1F	calcium voltage-gated channel subunit alpha1 F	0.536742	0.17907	0.0810291	4.40685	0.00263375	0.999963
SPSB3	splA/ryanodine receptor domain and SOCS box containing 3	0.0396602	0.31754	0.564152	6.94552	0.00263917	0.999963
C17orf67	chromosome 17 open reading frame 67	0.510452	0.185327	-0.031135	5.94729	0.00270659	0.999963
NLGN2	neuroligin 2	0.487303	0.407264	0.142848	5.55614	0.00304357	0.999963
U2AF1	U2 small nuclear RNA auxiliary factor 1	-0.0623646	-0.299515	-0.154625	10.389	0.00307112	0.999963
NA	NA	0.393404	0.0607888	-0.350512	5.45695	0.00321946	0.999963
C1orf116	chromosome 1 open reading frame 116	-0.644698	0.0932443	-0.36939	10.9608	0.00325942	0.999963
MAK	male germ cell associated kinase	-0.523383	0.304611	-0.646102	5.59994	0.00331742	0.999963
SLCO1C1	solute carrier organic anion transporter family member 1C1	0.450472	0.456632	-0.143971	3.50876	0.00332419	0.999963
ERICH5	glutamate rich 5	-0.633411	-0.121471	-0.0658906	5.01972	0.0033489	0.999963
PRPF18	pre-mRNA processing factor 18	-0.403724	-0.221106	-0.363702	7.78784	0.00340601	0.999963
NA	NA	-0.726109	-0.462973	-0.583466	4.31056	0.00350185	0.999963
MAN1B1	mannosidase alpha class 1B member 1	-0.106327	-0.540957	-0.386252	7.26522	0.00377293	0.999963
ZBTB10	zinc finger and BTB domain containing 10	-0.516467	-0.0573216	-0.6345	7.93809	0.00381144	0.999963
CASP8	caspase 8	0.253378	0.626489	0.630854	7.83678	0.00386064	0.999963
BIRC7	baculoviral IAP repeat containing 7	-0.578405	0.107407	-0.502285	4.20971	0.00390442	0.999963
ZNF610	zinc finger protein 610	-0.0769589	0.511567	0.118465	8.38311	0.00391262	0.999963
NA	NA	0.520339	-0.282322	-0.0765156	3.40027	0.00400075	0.999963
NA	NA	0.547839	0.139626	0.449628	3.7092	0.0040144	0.999963
NA	NA	0.264812	0.13126	0.646435	2.71284	0.00403296	0.999963
TFPI	tissue factor pathway inhibitor	-0.212963	0.156521	-0.15811	10.9474	0.00408898	0.999963
KLHL4	kelch like family member 4	0.330001	-0.120994	-0.515604	4.10548	0.00420688	0.999963
NA	NA	-0.361206	0.112666	-0.392187	4.38998	0.00420886	0.999963
LCOR	ligand dependent nuclear receptor corepressor	-0.00643159	-0.115314	-0.353686	8.85454	0.00435106	0.999963
CACNA1S	calcium voltage-gated channel subunit alpha1 S	-0.248849	0.377731	-0.115547	3.69621	0.00437221	0.999963
C21orf140	chromosome 21 open reading frame 140	0.103161	0.10358	-0.521369	4.66048	0.00439184	0.999963
C21orf140	chromosome 21 open reading frame 140	0.103161	0.10358	-0.521369	4.66048	0.00439184	0.999963
RETREG1	reticulophagy regulator 1	-0.588104	0.0308788	-0.170026	7.20846	0.00450473	0.999963
DRGX	dorsal root ganglia homeobox	-0.24137	-0.546901	0.365698	5.17966	0.00463807	0.999963
NA	NA	-0.219007	-0.600138	-0.265374	4.17169	0.00465003	0.999963
NA	NA	-0.219007	-0.600138	-0.265374	4.17169	0.00465003	0.999963
NA	NA	-0.219007	-0.600138	-0.265374	4.17169	0.00465003	0.999963
CTPS1	CTP synthase 1	0.0721888	-0.330141	-0.264201	9.59437	0.00473886	0.999963
PDCL2	phosducin like 2	-0.494962	-0.462539	-0.435816	3.45824	0.00482152	0.999963
NA	NA	0.666158	0.101693	0.0153524	3.00797	0.00489676	0.999963
NA	NA	0.838473	0.20603	0.322138	2.78215	0.00495156	0.999963
TBR1	T-box, brain 1	0.623952	-0.0408354	0.229868	3.72634	0.00496073	0.999963
NKPD1	NTPase KAP family P-loop domain containing 1	0.580879	0.0268784	-0.151805	4.92652	0.00496978	0.999963
PCYOX1L	prenylcysteine oxidase 1 like	0.225341	0.208175	0.450253	8.82723	0.00513577	0.999963
ZNF141	zinc finger protein 141	-0.316281	0.115033	-0.189924	7.79409	0.00519056	0.999963
PTGDR2	prostaglandin D2 receptor 2	0.150193	-0.172957	-0.335843	6.81716	0.00524995	0.999963
SERPINB9	serpin family B member 9	0.479614	0.104046	-0.0979595	3.39939	0.00561625	0.999963
NA	NA	0.332744	0.150125	0.365767	7.44878	0.00569745	0.999963
NA	NA	-0.0514199	0.106565	0.576973	3.503	0.00571117	0.999963
GJA8	gap junction protein alpha 8	0.182885	-0.263083	-0.11281	3.04726	0.00575842	0.999963
BEST3	bestrophin 3	-0.442613	0.487398	0.0372537	4.03415	0.00576816	0.999963
GSC	goosecoid homeobox	0.366863	-0.126575	0.267841	5.98685	0.00577176	0.999963
TFE3	transcription factor binding to IGHM enhancer 3	0.346429	0.380417	0.397607	7.40216	0.0058258	0.999963
VSIG10L	V-set and immunoglobulin domain containing 10 like	0.398715	0.436567	0.436142	7.14485	0.00586377	0.999963
CNGA3	cyclic nucleotide gated channel alpha 3	0.775294	0.130072	0.179207	3.27722	0.0059005	0.999963
CACNG4	calcium voltage-gated channel auxiliary subunit gamma 4	-0.72155	-0.716769	-0.888133	4.08746	0.00592577	0.999963
NEK8	NIMA related kinase 8	-0.398342	0.30849	0.128307	5.56988	0.0059337	0.999963
MEI1	meiotic double-stranded break formation protein 1	0.647054	0.34336	0.261612	4.37188	0.00605691	0.999963
NA	NA	0.249564	0.0626209	-0.225884	5.23292	0.00607007	0.999963
NA	NA	-0.453343	-0.104153	-0.336733	7.51153	0.00608268	0.999963
WIPI1	WD repeat domain, phosphoinositide interacting 1	0.341686	0.168432	0.382097	8.19959	0.00619883	0.999963
NA	NA	0.0380036	-0.297703	-0.141046	8.48815	0.00623594	0.999963
PLCB4	phospholipase C beta 4	-0.369882	0.151465	-0.0896407	8.07885	0.00625388	0.999963
USP7	ubiquitin specific peptidase 7	-0.0383697	-0.348197	-0.349731	9.64548	0.00630879	0.999963
SLIT2	slit guidance ligand 2	0.398275	-0.114569	-0.198958	4.36959	0.00631368	0.999963
TEX36	testis expressed 36	-0.182051	-0.0397161	0.453729	4.19545	0.00633258	0.999963
C10orf142	chromosome 10 open reading frame 142	-0.29763	-0.342642	0.0861863	5.85947	0.006346	0.999963
FRG2B	FSHD region gene 2 family member B	0.242972	0.0172036	0.404843	4.54243	0.00640107	0.999963
SULT1C2	sulfotransferase family 1C member 2	-0.402565	-0.520144	-0.430186	4.14839	0.00651059	0.999963
IL17RE	interleukin 17 receptor E	0.226691	0.0237516	0.538401	4.40856	0.00662524	0.999963
TBC1D29	TBC1 domain family member 29	0.47069	0.0282674	0.108174	5.79456	0.00683702	0.999963
NA	NA	0.412066	-0.130012	0.0600093	3.11812	0.00694129	0.999963
EHF	ETS homologous factor	-0.191595	0.0874555	-0.0669545	12.2042	0.0069598	0.999963
TFCP2L1	transcription factor CP2 like 1	0.187096	0.0199922	0.659303	4.07662	0.00702519	0.999963
DND1	DND microRNA-mediated repression inhibitor 1	0.00355977	0.128605	0.583858	5.43391	0.00709014	0.999963
BMS1P20	BMS1, ribosome biogenesis factor pseudogene 20	0.203696	-0.0275434	-0.234967	7.97079	0.00710108	0.999963
NA	NA	0.275037	-0.132229	-0.168166	8.34519	0.00710556	0.999963
NA	NA	0.171336	0.722838	0.554297	4.86623	0.0071403	0.999963
NA	NA	0.149857	0.503821	0.401628	7.0159	0.00716357	0.999963
SOWAHB	sosondowah ankyrin repeat domain family member B	0.108657	0.300232	0.446667	7.66014	0.0074878	0.999963
NA	NA	0.429807	0.175988	0.367563	7.21913	0.00752198	0.999963
NA	NA	0.0507564	-0.533928	0.251427	4.33947	0.00756032	0.999963
BOD1L2	biorientation of chromosomes in cell division 1 like 2	0.466887	0.155176	0.0235816	3.28747	0.00769727	0.999963
NA	NA	-0.0271795	-0.28561	-0.237019	10.5097	0.00786134	0.999963
ZNF213	zinc finger protein 213	0.424141	0.402921	0.39769	6.78232	0.0079111	0.999963
ATP6V1G3	ATPase H+ transporting V1 subunit G3	-0.496433	0.168877	-0.235418	4.90552	0.00793846	0.999963
CD2BP2	CD2 cytoplasmic tail binding protein 2	-0.00809825	0.0904304	0.384796	7.64857	0.00794707	0.999963
NA	NA	-0.170067	-0.574256	-0.191534	9.37569	0.00819492	0.999963
NA	NA	0.46758	-0.217245	0.0393778	5.00648	0.00832417	0.999963
ZNF18	zinc finger protein 18	0.00811522	0.570609	0.387957	6.43076	0.0083591	0.999963
LACC1	laccase domain containing 1	-0.105253	0.384565	0.366835	5.47785	0.00839193	0.999963
GNAO1	G protein subunit alpha o1	0.0768915	0.321462	0.0176715	5.66126	0.00847113	0.999963
KLK5	kallikrein related peptidase 5	-0.394246	-0.60438	-0.371649	4.38128	0.00849878	0.999963
MCL1	MCL1, BCL2 family apoptosis regulator	-0.105539	0.268642	0.170003	10.8743	0.00851698	0.999963
FRG2	FSHD region gene 2	0.5062	0.200976	0.68251	3.96178	0.00853222	0.999963
SCX	scleraxis bHLH transcription factor	0.434767	0.481371	0.792881	4.27422	0.00857001	0.999963
NA	NA	0.197479	0.00108721	-0.349583	5.04529	0.00864026	0.999963
CAMSAP2	calmodulin regulated spectrin associated protein family member 2	-0.203108	-0.439899	-0.355984	8.63836	0.00867347	0.999963
TP53INP1	tumor protein p53 inducible nuclear protein 1	0.181154	0.472398	0.488428	10.3833	0.00875815	0.999963
FZD9	frizzled class receptor 9	-0.330888	0.319586	0.232139	5.84445	0.0088098	0.999963
ZXDC	ZXD family zinc finger C	0.0696268	0.307468	0.309817	9.62758	0.00883177	0.999963
NA	NA	0.243875	0.14114	0.595239	4.67299	0.00887003	0.999963
SEC61A2	Sec61 translocon alpha 2 subunit	-0.179096	-0.0115917	-0.444502	6.86458	0.00895721	0.999963
NA	NA	0.825459	0.805362	0.839354	4.15608	0.00898926	0.999963
PMEPA1	prostate transmembrane protein, androgen induced 1	-0.569544	-0.214785	-0.861754	8.37387	0.00905674	0.999963
NA	NA	0.00377903	0.169597	-0.453223	4.72102	0.00913879	0.999963
DISP2	dispatched RND transporter family member 2	-0.371019	-0.395276	0.0976563	5.44998	0.00916488	0.999963
C15orf54	chromosome 15 open reading frame 54	0.45356	0.259825	-0.151226	4.62495	0.00921825	0.999963
NLRP12	NLR family pyrin domain containing 12	0.155144	-0.0455281	0.787723	3.37037	0.00932481	0.999963
NA	NA	0.443837	0.0877553	0.227798	3.42976	0.00934049	0.999963
ZNF728	zinc finger protein 728	0.0742855	0.560078	0.27696	7.41189	0.00935607	0.999963
LINC01711	long intergenic non-protein coding RNA 1711	0.613579	0.242893	0.497519	3.54501	0.00937358	0.999963
NA	NA	0.369165	0.183724	0.41056	7.3124	0.00948243	0.999963
MVK	mevalonate kinase	0.412524	0.648498	0.596402	7.49651	0.00949137	0.999963
RLF	rearranged L-myc fusion	-0.156201	-0.312156	-0.414037	8.69252	0.00952933	0.999963
DEGS1	delta 4-desaturase, sphingolipid 1	-0.183543	-0.0985768	-0.385391	11.0288	0.0095744	0.999963
ANK1	ankyrin 1	-0.476269	0.592286	0.200438	5.98471	0.00958755	0.999963
C19orf68	chromosome 19 open reading frame 68	-0.708624	-0.56041	-0.456056	5.17056	0.00974702	0.999963
KIF5C	kinesin family member 5C	-0.249423	-0.419482	-0.519009	6.90193	0.0101691	0.999963
NA	NA	-0.12208	0.172225	-0.0269607	9.95484	0.010331	0.999963
UCN2	urocortin 2	-0.100999	-0.0867377	0.328174	4.78783	0.0104501	0.999963
PMS2	PMS1 homolog 2, mismatch repair system component	0.0354686	0.490752	0.22975	9.44099	0.010464	0.999963
GPR52	G protein-coupled receptor 52	0.187946	0.207137	-0.487747	3.20055	0.0105798	0.999963
TMEM65	transmembrane protein 65	-0.0716581	0.00382383	-0.295583	8.46004	0.0107167	0.999963
HIGD1B	HIG1 hypoxia inducible domain family member 1B	-0.389993	-0.559232	-0.762868	3.71475	0.0107981	0.999963
KRBA2	KRAB-A domain containing 2	-0.115906	0.0624219	0.409854	6.42932	0.0108056	0.999963
NA	NA	0.435269	0.0777199	0.421105	3.30356	0.0109066	0.999963
TRIM68	tripartite motif containing 68	-0.105331	0.524793	0.394848	9.22671	0.0109318	0.999963
GOLGA8M	golgin A8 family member M	0.526414	0.420196	0.209254	5.36056	0.0109988	0.999963
NKX3-1	NK3 homeobox 1	-0.532284	-0.355777	-0.711928	10.7527	0.0110124	0.999963
NA	NA	0.354825	0.509231	0.907171	4.28765	0.0110575	0.999963
HES6	hes family bHLH transcription factor 6	-0.413503	-0.0955651	0.101319	7.43917	0.011238	0.999963
IRF6	interferon regulatory factor 6	-0.104759	0.311499	0.305168	8.40083	0.0112741	0.999963
ZNF75D	zinc finger protein 75D	-0.447228	-0.316173	-0.637518	7.15746	0.0114107	0.999963
NA	NA	-0.632197	-0.476758	-0.761906	4.73661	0.0114625	0.999963
RNF166	ring finger protein 166	-0.16175	-0.404674	0.115809	6.62553	0.0115312	0.999963
RFNG	RFNG O-fucosylpeptide 3-beta-N-acetylglucosaminyltransferase	-0.00905265	-0.36237	-0.0945264	7.82508	0.0115345	0.999963
NA	NA	0.182867	0.341782	0.139506	9.12309	0.01158	0.999963
SGMS1	sphingomyelin synthase 1	0.117542	0.29118	0.295864	9.19162	0.0115877	0.999963
SATB2	SATB homeobox 2	0.176184	-0.243465	0.182266	7.20305	0.0116491	0.999963
ZMIZ1	zinc finger MIZ-type containing 1	-0.322705	-0.206342	-0.48746	8.72626	0.0117345	0.999963
BMF	Bcl2 modifying factor	-0.230092	0.179237	0.379237	6.60576	0.01178	0.999963
NA	NA	0.444093	0.0635774	-0.0305316	3.24621	0.0119997	0.999963
NA	NA	0.0745357	0.494006	0.54665	2.88944	0.0120417	0.999963
TSPAN12	tetraspanin 12	0.965763	0.531549	0.634153	5.39385	0.0120892	0.999963
ESAM	endothelial cell adhesion molecule	-0.103083	0.426608	-0.323598	5.34465	0.0120999	0.999963
ZNF436	zinc finger protein 436	0.0250414	0.368144	0.246693	6.45291	0.0122477	0.999963
NA	NA	0.051908	-0.143467	-0.285401	10.8622	0.0123589	0.999963
CDH23	cadherin related 23	0.141904	0.640314	0.418586	4.99134	0.0123598	0.999963
FKBP6	FK506 binding protein 6	0.380635	0.370996	-0.139392	4.1535	0.0125454	0.999963
NXT1	nuclear transport factor 2 like export factor 1	0.141173	-0.359513	-0.114358	6.16903	0.012613	0.999963
PCDHB3	protocadherin beta 3	0.588695	-0.0213916	0.248087	4.2629	0.0126382	0.999963
NA	NA	0.371375	0.208093	0.391588	7.25327	0.0128233	0.999963
CREBRF	CREB3 regulatory factor	-0.220903	0.558467	-0.0455133	6.90308	0.0128777	0.999963
CYSRT1	cysteine rich tail 1	0.177973	0.132132	-0.330087	6.00705	0.0128943	0.999963
TGM4	transglutaminase 4	-0.255901	-0.250582	-0.669456	4.2914	0.0129384	0.999963
SYNRG	synergin gamma	0.182869	0.32964	0.152623	9.23919	0.0129466	0.999963
INSIG1	insulin induced gene 1	0.23072	0.888056	0.85093	7.87298	0.0130532	0.999963
NA	NA	0.529496	0.387425	-0.030149	4.16867	0.0130942	0.999963
C3orf62	chromosome 3 open reading frame 62	0.197512	0.688247	0.448209	6.18747	0.0131178	0.999963
DMRTA2	DMRT like family A2	0.568824	0.205447	0.0145129	4.45386	0.0132386	0.999963
CUL9	cullin 9	-0.443067	0.266962	-0.376566	4.80976	0.0132423	0.999963
NA	NA	-0.291917	-0.27823	0.119184	3.0813	0.0132625	0.999963
LRRC49	leucine rich repeat containing 49	0.431996	0.28498	0.394335	7.28113	0.013395	0.999963
GREM1	gremlin 1, DAN family BMP antagonist	0.140428	-0.413043	-0.2198	4.53219	0.0134856	0.999963
FOSL2	FOS like 2, AP-1 transcription factor subunit	0.0623891	0.52493	0.359921	7.62876	0.0135095	0.999963
ENSA	endosulfine alpha	-0.0828579	0.0903231	0.193014	10.7645	0.0135958	0.999963
INAFM2	InaF motif containing 2	-0.0882588	-0.424718	-0.0692496	6.96068	0.0136245	0.999963
WTIP	WT1 interacting protein	0.371387	0.14695	-0.17015	5.68706	0.0137579	0.999963
NVL	nuclear VCP-like	-0.385687	-0.0499499	-0.305209	9.62767	0.0138089	0.999963
ZNF678	zinc finger protein 678	0.00279758	0.38063	0.180192	7.29401	0.014049	0.999963
PAX8	paired box 8	-0.356015	-0.576257	-0.0739267	4.85617	0.0140652	0.999963
C1QL3	complement C1q like 3	-0.0803198	-0.702934	-0.134579	4.34034	0.0141629	0.999963
BICD2	BICD cargo adaptor 2	-0.428524	0.0625485	-0.392696	7.32512	0.0143009	0.999963
ARHGEF19	Rho guanine nucleotide exchange factor 19	0.112315	0.256156	0.498384	7.13887	0.0143924	0.999963
NA	NA	-0.483973	0.201741	-0.611894	3.33721	0.0144265	0.999963
MRPL24	mitochondrial ribosomal protein L24	-0.00649508	-0.246593	-0.0662319	10.5068	0.0144515	0.999963
SLC25A36	solute carrier family 25 member 36	0.12287	0.518057	0.371311	8.30386	0.0144731	0.999963
KLF13	Kruppel like factor 13	0.369463	-0.0291413	-0.119067	3.96262	0.0144851	0.999963
GPR85	G protein-coupled receptor 85	-0.0339465	0.233026	0.468762	3.21602	0.0145094	0.999963
CRHR2	corticotropin releasing hormone receptor 2	0.335072	0.154749	-0.121846	4.62306	0.0147065	0.999963
NA	NA	-0.164769	0.606773	2.21061	3.84179	0.0148091	0.999963
TGFBR2	transforming growth factor beta receptor 2	0.630492	0.0226247	0.542253	4.16831	0.0148356	0.999963
FAHD2B	fumarylacetoacetate hydrolase domain containing 2B	0.338721	0.122813	-0.238037	6.41437	0.0149243	0.999963
SCNN1D	sodium channel epithelial 1 delta subunit	0.625428	0.100699	0.683083	4.95524	0.0149862	0.999963
C10orf105	chromosome 10 open reading frame 105	-0.0756382	0.215456	-0.334774	5.01764	0.0150985	0.999963
MIIP	migration and invasion inhibitory protein	0.210476	0.165179	0.330452	9.1261	0.0151873	0.999963
MYO1E	myosin IE	-0.439265	-0.181892	-0.594246	7.19326	0.0155232	0.999963
NA	NA	-0.137016	-0.591068	-0.23876	4.19566	0.0155414	0.999963
MICB	MHC class I polypeptide-related sequence B	-0.137016	-0.591068	-0.23876	4.19566	0.0155414	0.999963
CRADD	CASP2 and RIPK1 domain containing adaptor with death domain	-0.424695	-0.0645572	-0.168103	7.72495	0.0155638	0.999963
GTF2H3	general transcription factor IIH subunit 3	-0.0974147	0.209216	-0.148624	8.20577	0.0155815	0.999963
JAZF1	JAZF zinc finger 1	-0.125629	-0.190377	0.294986	6.8704	0.0158016	0.999963
OR4X1	olfactory receptor family 4 subfamily X member 1 (gene/pseudogene)	0.259121	0.0414489	0.64215	3.46606	0.0158455	0.999963
U2AF1	U2 small nuclear RNA auxiliary factor 1	-0.103803	-0.348869	-0.186591	10.1958	0.0160392	0.999963
CAMP	cathelicidin antimicrobial peptide	0.288923	0.333694	0.245068	3.8219	0.0161313	0.999963
PLVAP	plasmalemma vesicle associated protein	-0.321887	-0.431207	-0.442722	2.9772	0.016149	0.999963
NA	NA	0.490981	0.453265	-0.0570183	6.17083	0.0161925	0.999963
NA	NA	0.174806	0.273343	-0.247067	3.78187	0.0162403	0.999963
LINC01587	long intergenic non-protein coding RNA 1587	-0.161796	-0.448319	0.60691	4.10048	0.0163848	0.999963
NA	NA	0.576205	0.175103	0.574525	3.67569	0.0165381	0.999963
C18orf32	chromosome 18 open reading frame 32	0.198258	-0.168612	-0.0213456	9.72699	0.0165559	0.999963
ZDHHC1	zinc finger DHHC-type containing 1	-0.559346	0.282852	0.138369	5.72118	0.0167123	0.999963
NA	NA	0.369706	0.156766	0.0481464	5.08654	0.0167224	0.999963
ZBTB38	zinc finger and BTB domain containing 38	0.103704	0.497638	0.311474	8.98082	0.0167355	0.999963
SMOC1	SPARC related modular calcium binding 1	0.405142	0.0902136	0.473532	5.45739	0.0168055	0.999963
ARL9	ADP ribosylation factor like GTPase 9	0.181892	0.284432	0.555867	3.34832	0.0168376	0.999963
NA	NA	0.757213	0.566752	0.23333	3.00652	0.0168883	0.999963
AQP2	aquaporin 2	0.159256	-0.235418	-0.42758	5.31312	0.016899	0.999963
GAN	gigaxonin	-0.300112	-0.341908	-0.667427	6.43044	0.0169063	0.999963
SEC14L3	SEC14 like lipid binding 3	0.369238	-0.025844	0.00820352	4.14625	0.0169488	0.999963
NA	NA	0.538076	0.309211	-0.00437559	4.48498	0.0169951	0.999963
ID4	inhibitor of DNA binding 4, HLH protein	0.161765	-0.495585	-0.456108	5.95341	0.0170208	0.999963
CHRNG	cholinergic receptor nicotinic gamma subunit	0.383611	0.0208581	0.109577	5.61657	0.0170926	0.999963
KCNMB1	potassium calcium-activated channel subfamily M regulatory beta subunit 1	0.513699	0.573533	0.614999	4.34133	0.0171456	0.999963
WDR70	WD repeat domain 70	-0.105001	-0.424646	-0.422277	7.37488	0.0173775	0.999963
SULT1A2	sulfotransferase family 1A member 2	0.386641	-0.0971701	-0.122412	6.91236	0.017654	0.999963
NA	NA	0.0906706	0.520148	0.285658	6.43813	0.0177882	0.999963
NA	NA	0.1481	-0.301741	-0.348674	6.81481	0.0177952	0.999963
NA	NA	0.219182	0.44698	0.596274	5.58061	0.0178681	0.999963
GPR143	G protein-coupled receptor 143	-0.141914	-0.605977	-0.39077	5.21403	0.017962	0.999963
OR6Y1	olfactory receptor family 6 subfamily Y member 1	-0.299361	-0.428008	-0.570255	3.46022	0.0179827	0.999963
HMGCS1	3-hydroxy-3-methylglutaryl-CoA synthase 1	0.263179	0.562813	0.477878	8.31423	0.0180301	0.999963
LEKR1	leucine, glutamate and lysine rich 1	0.0614678	0.801159	0.494681	3.6169	0.0180696	0.999963
TARP	TCR gamma alternate reading frame protein	-0.542754	-0.189694	-0.686961	4.9411	0.0180714	0.999963
CHSY3	chondroitin sulfate synthase 3	0.538719	0.397857	0.202128	4.13157	0.0181195	0.999963
MEGF10	multiple EGF like domains 10	0.344401	0.429359	0.746258	4.48871	0.0181251	0.999963
C9orf85	chromosome 9 open reading frame 85	0.0578934	-0.298365	-0.141511	8.90248	0.0181366	0.999963
FBXO2	F-box protein 2	-0.368891	-0.504596	-0.31707	6.76357	0.0181833	0.999963
KRT39	keratin 39	0.030438	-0.424812	-0.379445	3.20597	0.0182992	0.999963
HAL	histidine ammonia-lyase	0.145498	0.381822	0.519706	4.33808	0.0183021	0.999963
PDE9A	phosphodiesterase 9A	-0.358074	-0.199842	-0.586055	8.71865	0.0183027	0.999963
SEC31B	SEC31 homolog B, COPII coat complex component	0.545447	0.441985	-0.0972054	4.5611	0.0184	0.999963
AVIL	advillin	0.215716	0.460758	0.0566898	5.47445	0.018423	0.999963
SYNE3	spectrin repeat containing nuclear envelope family member 3	0.426295	0.28459	0.512483	4.97696	0.0185027	0.999963
DEFB105B	defensin beta 105B	0.122904	0.100966	0.548089	3.41495	0.0185127	0.999963
NA	NA	0.484167	0.0779818	0.191983	3.94222	0.0185689	0.999963
NA	NA	-0.910196	-0.0489644	0.258702	3.95064	0.0187947	0.999963
RGL3	ral guanine nucleotide dissociation stimulator like 3	0.532667	0.637774	0.615253	4.53566	0.0190261	0.999963
POLL	DNA polymerase lambda	0.130928	0.14652	0.431296	7.53661	0.0190862	0.999963
NA	NA	0.46298	-0.0525782	-0.107895	4.91923	0.0191856	0.999963
NA	NA	0.120872	0.520125	0.396241	4.10364	0.0193263	0.999963
KANSL2	KAT8 regulatory NSL complex subunit 2	0.200283	-0.180233	0.0593925	8.84119	0.0194226	0.999963
VIM-AS1	VIM antisense RNA 1	0.176645	-0.276435	0.45181	4.73033	0.0194258	0.999963
ACER2	alkaline ceramidase 2	0.0768075	0.485422	0.308614	8.63431	0.01956	0.999963
ZNF449	zinc finger protein 449	-0.267968	0.324929	0.239477	6.98873	0.0195962	0.999963
TIGD6	tigger transposable element derived 6	0.0156335	0.404022	0.393294	7.00776	0.0195994	0.999963
GRK4	G protein-coupled receptor kinase 4	0.64415	0.0582552	0.481238	4.53701	0.0196847	0.999963
C16orf70	chromosome 16 open reading frame 70	0.0188849	0.281229	0.224477	10.7302	0.0197355	0.999963
NA	NA	0.371064	0.0735437	0.351765	4.41657	0.0197645	0.999963
IP6K3	inositol hexakisphosphate kinase 3	0.200368	0.548218	0.0828786	4.44598	0.0197662	0.999963
EIF4E	eukaryotic translation initiation factor 4E	-0.0922711	-0.244666	-0.24023	10.0124	0.0197748	0.999963
STARD9	StAR related lipid transfer domain containing 9	-0.342538	0.356706	0.178319	5.11397	0.0198279	0.999963
MDM4	MDM4, p53 regulator	-0.0705784	0.398084	0.291935	9.10558	0.0199339	0.999963
NA	NA	0.479722	0.228656	0.493064	4.90723	0.0201211	0.999963
NA	NA	0.113185	-0.143406	0.343598	5.30769	0.020179	0.999963
MIR205HG	MIR205 host gene	-0.0725282	-0.411072	-0.33884	4.28473	0.0202188	0.999963
NA	NA	0.289025	-0.121224	-0.0294009	2.67739	0.0202856	0.999963
NA	NA	-0.271221	-0.0540777	-0.4989	2.58521	0.0203386	0.999963
CMC2	C-X9-C motif containing 2	-0.192927	-0.239094	-0.399685	9.33252	0.020477	0.999963
WDR17	WD repeat domain 17	-0.296078	0.0539077	-0.327202	3.34898	0.0207542	0.999963
SFTPC	surfactant protein C	0.326596	-0.257728	0.0307841	5.90933	0.0208195	0.999963
PITPNM1	phosphatidylinositol transfer protein membrane associated 1	-0.265772	-0.0461259	0.182826	6.68584	0.0209353	0.999963
MPDZ	multiple PDZ domain crumbs cell polarity complex component	-0.227521	0.114811	-0.514123	6.06365	0.0210597	0.999963
NA	NA	0.492642	-0.0156771	-0.0195058	9.8961	0.0211951	0.999963
NA	NA	0.425422	0.179616	0.0658898	2.39559	0.0211971	0.999963
NA	NA	0.0119107	-0.690267	-0.099353	3.61723	0.0212053	0.999963
OLFM3	olfactomedin 3	0.0190867	0.0670067	-0.296262	3.13194	0.0212902	0.999963
TBC1D22B	TBC1 domain family member 22B	-0.047443	0.315293	-0.000712026	7.27252	0.0213229	0.999963
NA	NA	0.0342716	0.44057	0.217749	6.93516	0.0213645	0.999963
VPS37C	VPS37C, ESCRT-I subunit	0.0164681	0.40869	0.511778	8.75753	0.0214458	0.999963
SLC7A8	solute carrier family 7 member 8	0.056357	0.239846	0.192564	10.536	0.0214468	0.999963
EXD3	exonuclease 3'-5' domain containing 3	0.266346	0.681402	0.511439	6.36596	0.0214621	0.999963
MCHR1	melanin concentrating hormone receptor 1	-0.657523	-0.0370503	-0.422152	4.10168	0.0216646	0.999963
NA	NA	0.458058	0.180677	-0.112676	4.08554	0.0216945	0.999963
ALS2CR12	amyotrophic lateral sclerosis 2 chromosome region 12	0.0235828	0.458314	0.0548422	4.24005	0.021743	0.999963
ZNF75A	zinc finger protein 75a	-0.0706902	0.299545	0.0962828	8.61761	0.0217495	0.999963
TOM1	target of myb1 membrane trafficking protein	-0.106818	0.0745253	0.178745	9.03099	0.0217687	0.999963
NA	NA	-0.323643	-0.0212278	0.128863	6.83867	0.0218456	0.999963
FOXL2NB	FOXL2 neighbor	0.194638	0.136749	-0.33472	4.99957	0.022358	0.999963
NA	NA	-0.160889	0.024391	0.414309	4.26063	0.022441	0.999963
PHACTR4	phosphatase and actin regulator 4	-0.140126	0.255888	0.177123	9.18358	0.0225728	0.999963
NA	NA	-0.208483	-0.56365	-0.596798	3.5667	0.0225799	0.999963
NA	NA	-0.120851	-0.435121	-0.427873	10.2036	0.0226905	0.999963
THAP11	THAP domain containing 11	-0.160185	-0.522439	-0.245481	7.96343	0.0228394	0.999963
ZNF750	zinc finger protein 750	0.0478931	0.544566	0.53634	4.7181	0.0230021	0.999963
NA	NA	0.476234	0.108413	0.0901029	4.44443	0.0230102	0.999963
NR4A1	nuclear receptor subfamily 4 group A member 1	-0.226621	0.301568	0.313679	8.01915	0.0232174	0.999963
AMACR	alpha-methylacyl-CoA racemase	-0.161683	0.610967	0.461915	9.49915	0.0232197	0.999963
ZNF32-AS3	ZNF32 antisense RNA 3	0.397527	0.136991	0.439662	3.01337	0.0232261	0.999963
GPBP1L1	GC-rich promoter binding protein 1 like 1	0.0105089	0.308884	0.190766	8.77912	0.0232501	0.999963
GPX2	glutathione peroxidase 2	0.448878	0.0735616	0.521696	5.71035	0.0232766	0.999963
CTSW	cathepsin W	-0.1233	-0.461441	-0.329638	5.36811	0.0232908	0.999963
FAM19A1	family with sequence similarity 19 member A1, C-C motif chemokine like	0.362916	0.159074	-0.230612	3.8003	0.0233019	0.999963
NGFR	nerve growth factor receptor	0.330508	-0.178088	0.431087	5.79873	0.0233872	0.999963
HTR3C	5-hydroxytryptamine receptor 3C	0.418597	-0.0874229	-0.145052	3.97742	0.0233957	0.999963
NA	NA	0.389034	0.0621753	0.454408	4.37209	0.0236078	0.999963
PSORS1C1	psoriasis susceptibility 1 candidate 1	0.122531	-0.2531	0.182888	3.42059	0.0237037	0.999963
GTF2H4	general transcription factor IIH subunit 4	0.299166	0.120536	0.374256	7.30469	0.0238705	0.999963
MMRN1	multimerin 1	0.00746205	-0.119241	0.404457	2.89946	0.0238755	0.999963
PLEKHA8P1	pleckstrin homology domain containing A8 pseudogene 1	0.0476631	-0.129249	0.407586	5.79861	0.0239522	0.999963
FNDC7	fibronectin type III domain containing 7	-0.442336	-0.3398	-0.412437	2.65102	0.024087	0.999963
RAB28	RAB28, member RAS oncogene family	-0.0135276	0.444982	0.102389	7.0092	0.0241098	0.999963
ZNF302	zinc finger protein 302	-0.191912	0.329632	0.227739	8.4925	0.0241971	0.999963
NA	NA	0.459528	-0.0134507	0.0117176	4.94371	0.0244676	0.999963
PHF11	PHD finger protein 11	0.178915	0.447743	0.515945	5.69275	0.024599	0.999963
NA	NA	0.418937	0.1836	0.429223	2.96904	0.0248066	0.999963
INA	internexin neuronal intermediate filament protein alpha	-0.221055	-0.188289	-0.552782	3.59837	0.0248339	0.999963
DNMBP	dynamin binding protein	0.386131	0.566381	0.764157	6.84455	0.0248439	0.999963
ID2	inhibitor of DNA binding 2, HLH protein	-0.00359489	-0.567699	-0.507412	8.19902	0.0250646	0.999963
KRT86	keratin 86	0.241886	0.200129	-0.223811	4.03616	0.0250799	0.999963
NA	NA	0.140467	-0.175877	0.301656	4.44011	0.025212	0.999963
LONP1	lon peptidase 1, mitochondrial	-0.347437	-0.266858	-0.376076	8.38485	0.0253102	0.999963
LINC00173	long intergenic non-protein coding RNA 173	0.443736	0.0257709	0.018011	4.00276	0.0254058	0.999963
EMC1	ER membrane protein complex subunit 1	-0.526393	0.113535	-0.368575	5.90987	0.0254561	0.999963
LIN28B	lin-28 homolog B	0.273114	-0.259106	-0.210116	3.47109	0.0257295	0.999963
PIK3AP1	phosphoinositide-3-kinase adaptor protein 1	0.0122883	-0.334502	0.116523	7.12473	0.0257525	0.999963
TRIM45	tripartite motif containing 45	0.277584	0.725021	0.553526	5.35231	0.025768	0.999963
EFCAB12	EF-hand calcium binding domain 12	-0.390803	0.287466	-0.135283	6.30094	0.0257715	0.999963
AGTR1	angiotensin II receptor type 1	-0.223917	-0.228149	-0.345699	2.56428	0.0258939	0.999963
THYN1	thymocyte nuclear protein 1	-0.289789	-0.397003	-0.288775	8.24947	0.0258955	0.999963
TAOK3	TAO kinase 3	-0.177649	-0.0219831	-0.406842	8.03598	0.0259915	0.999963
RPRD2	regulation of nuclear pre-mRNA domain containing 2	0.0318827	0.286065	0.119159	9.54632	0.0261993	0.999963
TMEM246	transmembrane protein 246	-0.102031	0.335987	-0.268833	3.74758	0.0262022	0.999963
GBX2	gastrulation brain homeobox 2	-0.477645	-0.450172	-0.556575	5.32657	0.0262117	0.999963
XG	Xg blood group	-0.524169	0.0460263	0.132801	5.44879	0.0263879	0.999963
GDF15	growth differentiation factor 15	-0.0938344	0.448313	0.410428	11.9527	0.026426	0.999963
NCF2	neutrophil cytosolic factor 2	0.341829	0.284108	-0.231686	4.71507	0.0264676	0.999963
LGALS9	galectin 9	0.199073	0.157827	0.727497	4.04401	0.0264955	0.999963
COL4A1	collagen type IV alpha 1 chain	0.277554	-0.173889	-0.0752646	5.07123	0.0265555	0.999963
NA	NA	0.40498	0.194894	0.380017	7.00393	0.0266415	0.999963
SLC51B	solute carrier family 51 beta subunit	-0.3188	-0.558668	-0.377167	3.70833	0.0267206	0.999963
NA	NA	0.433711	-1.56447	-0.661596	3.36118	0.0267608	0.999963
NA	NA	0.135632	-0.236906	-0.269765	3.73518	0.0268269	0.999963
ZNF497	zinc finger protein 497	0.822844	0.480784	0.514848	5.1272	0.0269052	0.999963
ZPLD1	zona pellucida like domain containing 1	-0.126435	0.566109	0.0687734	6.41857	0.0269069	0.999963
NA	NA	0.314399	-0.0127355	0.417788	2.34243	0.0269459	0.999963
EDC3	enhancer of mRNA decapping 3	0.019088	0.315082	0.271789	9.23511	0.0270321	0.999963
DAZL	deleted in azoospermia like	0.00397024	0.465282	-0.10717	4.07821	0.0271224	0.999963
ZNF346	zinc finger protein 346	-0.0200263	-0.290563	-0.188504	8.49446	0.0272622	0.999963
NA	NA	0.307056	0.51856	0.446306	5.74015	0.0273321	0.999963
NA	NA	0.307056	0.51856	0.446306	5.74015	0.0273321	0.999963
NA	NA	0.307056	0.51856	0.446306	5.74015	0.0273321	0.999963
NA	NA	0.307056	0.51856	0.446306	5.74015	0.0273321	0.999963
NA	NA	-0.0547147	-0.180271	-0.235857	10.2448	0.0273544	0.999963
NA	NA	-0.3651	0.189369	-0.162161	5.12563	0.027421	0.999963
TBCCD1	TBCC domain containing 1	0.286634	0.224014	0.412195	8.41895	0.0274246	0.999963
MTMR4	myotubularin related protein 4	0.166061	0.363771	0.262072	8.86067	0.0274299	0.999963
NA	NA	0.276783	0.410036	-0.076507	4.9397	0.0277862	0.999963
NA	NA	0.03386	-0.235923	-0.114922	10.9028	0.0278315	0.999963
SEMA6C	semaphorin 6C	0.25079	0.789232	0.465332	5.21833	0.0279448	0.999963
NA	NA	-0.0156997	-0.0662847	-0.257541	12.9556	0.0279699	0.999963
C9orf47	chromosome 9 open reading frame 47	-0.727079	-0.451516	-0.644387	5.15905	0.0281441	0.999963
CBLC	Cbl proto-oncogene C	0.489226	0.310662	0.19572	6.17937	0.028225	0.999963
STAG3	stromal antigen 3	0.137943	0.558136	0.467808	4.74458	0.0282483	0.999963
ANKRD13C	ankyrin repeat domain 13C	0.138587	0.38159	0.237211	8.8007	0.0282599	0.999963
ATP1A2	ATPase Na+/K+ transporting subunit alpha 2	0.212848	-0.0540823	-0.599956	4.85977	0.0282658	0.999963
LCMT1	leucine carboxyl methyltransferase 1	0.204443	-0.105209	0.088986	8.99122	0.0286168	0.999963
NUDT11	nudix hydrolase 11	0.430256	0.487155	0.211701	5.61447	0.0287506	0.999963
NEURL1	neuralized E3 ubiquitin protein ligase 1	0.210067	0.341991	0.744644	5.12572	0.0287801	0.999963
NA	NA	0.309766	-0.121867	0.112771	3.41158	0.0288984	0.999963
NA	NA	0.309766	-0.121867	0.112771	3.41158	0.0288984	0.999963
ZKSCAN3	zinc finger with KRAB and SCAN domains 3	0.57915	0.373898	0.516938	6.08812	0.0289167	0.999963
SEMA6A	semaphorin 6A	0.0987206	-0.327246	-0.295891	7.67451	0.0290056	0.999963
BTNL3	butyrophilin like 3	0.220846	0.175327	-0.191623	4.63413	0.0290624	0.999963
S100A2	S100 calcium binding protein A2	0.212799	-0.294587	-0.0767015	4.84061	0.0291263	0.999963
PAK3	p21 (RAC1) activated kinase 3	0.531119	-0.0839548	-0.16508	3.31626	0.0292037	0.999963
PFKFB3	6-phosphofructo-2-kinase/fructose-2,6-biphosphatase 3	-0.0683272	-0.366146	-0.359173	6.92776	0.0292803	0.999963
ATP2A3	ATPase sarcoplasmic/endoplasmic reticulum Ca2+ transporting 3	-0.125878	0.00579851	0.469006	5.60804	0.0292817	0.999963
TSC22D1	TSC22 domain family member 1	-0.0941723	0.326071	0.285356	10.1032	0.0292868	0.999963
NA	NA	-0.298324	0.173376	0.120995	4.12088	0.0293597	0.999963
YAF2	YY1 associated factor 2	-0.181768	-0.329968	-0.209848	7.67948	0.0293882	0.999963
ZNF229	zinc finger protein 229	-0.402875	0.205265	0.129297	6.0563	0.0293904	0.999963
KRTAP9-3	keratin associated protein 9-3	-0.0830307	-0.424361	0.394926	4.90821	0.0295042	0.999963
WDR87	WD repeat domain 87	0.328589	-0.0078322	-0.267827	3.70412	0.0295227	0.999963
LOC100129940	uncharacterized LOC100129940	-0.0824301	-0.279621	-0.3994	4.54247	0.0295441	0.999963
CD93	CD93 molecule	0.200079	0.45162	-0.0779888	4.35088	0.0297644	0.999963
NA	NA	0.0887947	-0.0412572	0.380997	3.51923	0.0297849	0.999963
LBX2	ladybird homeobox 2	0.121845	0.181969	0.541787	5.12977	0.0298305	0.999963
CSPP1	centrosome and spindle pole associated protein 1	-0.575418	-0.522253	-0.549578	5.69291	0.029888	0.999963
LILRB5	leukocyte immunoglobulin like receptor B5	0.239043	0.131717	0.565274	4.32374	0.0300118	0.999963
NA	NA	0.390418	0.488243	0.588891	5.50098	0.0300378	0.999963
OR7C1	olfactory receptor family 7 subfamily C member 1	0.0530853	0.249447	-0.282406	3.74717	0.030092	0.999963
OTOS	otospiralin	0.262048	-0.314752	0.209379	4.3313	0.0301365	0.999963
CRYGA	crystallin gamma A	0.00385564	0.748216	0.179483	3.81709	0.0301428	0.999963
SNF8	SNF8, ESCRT-II complex subunit	0.05908	-0.21551	-0.0198011	10.2991	0.0301521	0.999963
NAPEPLD	N-acyl phosphatidylethanolamine phospholipase D	0.239572	0.27362	0.442758	8.48977	0.0302284	0.999963
NA	NA	0.492762	0.376463	0.254944	5.57932	0.0305882	0.999963
ST18	ST18, C2H2C-type zinc finger	0.29127	0.0465642	0.0424774	2.42137	0.0306233	0.999963
NA	NA	-0.33088	0.106808	0.702881	2.84767	0.0307929	0.999963
NA	NA	-0.197398	-0.0091189	-0.368207	4.87846	0.0308633	0.999963
C1orf54	chromosome 1 open reading frame 54	-0.379408	0.24736	-0.241141	3.49244	0.0310884	0.999963
NAT1	N-acetyltransferase 1	-0.158755	0.0742507	0.162199	7.75873	0.0311698	0.999963
MFAP3L	microfibrillar associated protein 3 like	0.0622396	-0.225897	-0.409632	3.16052	0.0313408	0.999963
HPS4	HPS4, biogenesis of lysosomal organelles complex 3 subunit 2	0.119352	0.321371	0.364023	9.16554	0.0313462	0.999963
NA	NA	0.265283	0.224727	0.351232	11.3699	0.0315271	0.999963
NA	NA	-0.270613	-0.320704	-0.417192	7.96519	0.0317247	0.999963
NA	NA	0.131897	0.304164	0.342632	11.8416	0.0318134	0.999963
SLC2A7	solute carrier family 2 member 7	0.218988	-0.191855	0.114692	4.94034	0.0318254	0.999963
SMYD3	SET and MYND domain containing 3	0.0876822	-0.143273	-0.305671	8.63983	0.031843	0.999963
NA	NA	0.07418	-0.428129	0.0282712	8.338	0.0319963	0.999963
NA	NA	0.394235	0.314055	0.650815	3.13832	0.0320287	0.999963
NA	NA	-0.228423	0.0698958	0.401312	3.30061	0.032051	0.999963
PLK2	polo like kinase 2	-0.273502	0.313072	0.116361	8.79141	0.0320531	0.999963
LCE2C	late cornified envelope 2C	-0.299564	-0.472358	-0.368648	4.72725	0.0320751	0.999963
SMCO4	single-pass membrane protein with coiled-coil domains 4	-0.207697	0.190956	-0.187249	6.47844	0.0321214	0.999963
KRTAP5-10	keratin associated protein 5-10	0.386512	0.0866739	0.419583	3.93676	0.0324576	0.999963
C12orf74	chromosome 12 open reading frame 74	0.137913	0.693397	0.564983	3.87764	0.0325471	0.999963
TCP10L	t-complex 10 like	0.503329	0.532874	0.117888	3.97858	0.0328528	0.999963
COL5A3	collagen type V alpha 3 chain	-0.205495	-0.527933	-0.123182	4.95527	0.0329938	0.999963
FTHL17	ferritin heavy chain like 17	0.106391	0.255902	0.711683	5.47093	0.0331165	0.999963
NA	NA	0.0517201	0.497368	0.233042	3.29743	0.0331968	0.999963
ZNF662	zinc finger protein 662	0.611436	0.291803	0.250421	4.97869	0.0332197	0.999963
MERTK	MER proto-oncogene, tyrosine kinase	-0.183163	0.307549	0.355352	7.17333	0.0332238	0.999963
OR51B2	olfactory receptor family 51 subfamily B member 2 (gene/pseudogene)	-0.362926	-0.178173	-0.394884	2.87956	0.0333503	0.999963
KCTD13	potassium channel tetramerization domain containing 13	0.208183	0.45543	0.421989	9.31107	0.0334081	0.999963
CC2D2B	coiled-coil and C2 domain containing 2B	0.216659	-0.178488	-0.166048	2.71774	0.0334195	0.999963
CXCL6	C-X-C motif chemokine ligand 6	0.243491	-0.250249	-0.144161	5.60037	0.0334796	0.999963
NA	NA	0.44833	-0.0273528	-0.0453008	3.3238	0.0334983	0.999963
GRIK1	glutamate ionotropic receptor kainate type subunit 1	0.262803	-0.205268	-0.0155518	3.30669	0.0335372	0.999963
NA	NA	-0.390679	-0.184003	0.108727	4.43355	0.0336641	0.999963
EIF2B5	eukaryotic translation initiation factor 2B subunit epsilon	-0.135849	-0.101696	-0.394582	8.13267	0.0336748	0.999963
FGFBP3	fibroblast growth factor binding protein 3	0.599966	0.230265	0.322978	5.57186	0.0337199	0.999963
NA	NA	-0.483976	-0.0865477	-0.107294	12.1803	0.0339157	0.999963
APBB3	amyloid beta precursor protein binding family B member 3	0.0222743	0.332093	0.662609	7.08803	0.0339875	0.999963
P4HA1	prolyl 4-hydroxylase subunit alpha 1	-0.107501	-0.457311	-0.469133	9.33864	0.0342993	0.999963
NA	NA	0.123744	0.161077	0.601156	2.45469	0.0343205	0.999963
TXLNB	taxilin beta	0.0787138	0.615636	0.780987	4.70243	0.0343846	0.999963
NA	NA	0.263548	0.51245	0.153896	3.62957	0.034408	0.999963
GMNC	geminin coiled-coil domain containing	-0.935771	-0.334903	-1.22399	4.65698	0.0345429	0.999963
NCR2	natural cytotoxicity triggering receptor 2	0.656406	0.236469	0.151021	3.58107	0.0346986	0.999963
S100A11	S100 calcium binding protein A11	-0.0366548	0.156982	0.0360077	12.1935	0.0347298	0.999963
LHX4	LIM homeobox 4	-0.5567	-0.521786	-0.210153	5.64367	0.0347797	0.999963
NA	NA	0.0204913	-0.243048	-0.349174	3.06026	0.0347808	0.999963
TCP10	t-complex 10	-0.235675	-0.176197	-0.425337	5.85066	0.0347912	0.999963
ZKSCAN4	zinc finger with KRAB and SCAN domains 4	0.454892	0.559156	0.627193	5.16642	0.0349923	0.999963
C17orf82	chromosome 17 open reading frame 82	0.387805	0.0550223	-0.18046	4.57758	0.0350284	0.999963
DNAJC6	DnaJ heat shock protein family (Hsp40) member C6	0.582391	0.167321	0.164702	3.96629	0.035202	0.999963
NA	NA	0.503686	0.829219	-0.166611	3.33204	0.0352426	0.999963
IFFO1	intermediate filament family orphan 1	-0.252785	-0.102853	0.169435	4.34634	0.0353606	0.999963
PP2D1	protein phosphatase 2C like domain containing 1	0.0850432	0.498311	0.144673	4.46873	0.0353678	0.999963
C19orf38	chromosome 19 open reading frame 38	0.396633	0.0179156	0.445512	4.58291	0.0354672	0.999963
NMNAT1	nicotinamide nucleotide adenylyltransferase 1	0.356103	0.134698	0.541685	6.80652	0.0354781	0.999963
NA	NA	0.198265	-0.0755401	-0.595681	3.34465	0.0355398	0.999963
DCAF12	DDB1 and CUL4 associated factor 12	0.190705	0.195105	0.269586	9.92543	0.0357161	0.999963
ADD3	adducin 3	-0.107155	0.554053	0.102266	7.13605	0.0358362	0.999963
CYP21A2	cytochrome P450 family 21 subfamily A member 2	0.715748	0.277786	0.230468	4.49995	0.0358571	0.999963
MCUB	mitochondrial calcium uniporter dominant negative beta subunit	-0.49741	0.310603	0.0931331	4.76415	0.0359664	0.999963
DSC1	desmocollin 1	-0.394076	0.398284	0.306463	5.13814	0.0360345	0.999963
ADRB2	adrenoceptor beta 2	-0.35746	0.0165394	-0.354046	7.44191	0.036136	0.999963
OR10AD1	olfactory receptor family 10 subfamily AD member 1	0.0104771	0.477176	0.361025	4.84444	0.0362767	0.999963
ORAOV1	oral cancer overexpressed 1	-0.337526	0.0599127	0.051969	6.15219	0.0363561	0.999963
NA	NA	-0.0983673	-0.339234	0.211599	4.66314	0.0364137	0.999963
THBS1	thrombospondin 1	-0.570179	0.0940817	-0.55015	7.75661	0.0364156	0.999963
SYNGR3	synaptogyrin 3	0.0738003	0.432639	0.174327	6.11222	0.0364384	0.999963
DPM3	dolichyl-phosphate mannosyltransferase subunit 3	-0.014729	-0.11096	0.242923	8.46858	0.0365647	0.999963
SYF2	SYF2 pre-mRNA splicing factor	0.106676	0.379364	0.298796	7.7839	0.0365972	0.999963
CAMKK2	calcium/calmodulin dependent protein kinase kinase 2	0.0029257	0.386575	0.191995	9.02714	0.0366671	0.999963
GAL3ST4	galactose-3-O-sulfotransferase 4	-0.0808388	-0.405038	0.0215997	4.67126	0.0366991	0.999963
TAF5	TATA-box binding protein associated factor 5	0.0949536	-0.469325	-0.374771	7.51964	0.0367222	0.999963
LOC100652768	uncharacterized LOC100652768	0.232936	-0.399949	0.0592038	5.68545	0.0368545	0.999963
ST6GALNAC5	ST6 N-acetylgalactosaminide alpha-2,6-sialyltransferase 5	0.12364	-0.227765	-0.415388	4.69148	0.0369488	0.999963
NA	NA	0.190981	0.541139	0.0549878	8.08886	0.036975	0.999963
NA	NA	0.400424	0.0799671	0.367091	3.47485	0.0370146	0.999963
THAP4	THAP domain containing 4	-0.0306804	-0.311408	-0.196067	10.074	0.0370753	0.999963
NA	NA	-0.0149695	-0.258984	0.0935548	2.70208	0.0371232	0.999963
NA	NA	-0.241024	-0.347107	-0.135514	9.3174	0.0373109	0.999963
NA	NA	-0.110208	0.12603	0.014589	12.2016	0.0374501	0.999963
NA	NA	0.468845	0.1955	0.0814188	4.66857	0.0375485	0.999963
RSPH4A	radial spoke head 4 homolog A	0.47049	0.0403967	0.216461	3.66089	0.0376015	0.999963
NA	NA	-0.015474	-0.933967	-0.22241	7.72611	0.0377386	0.999963
NA	NA	0.441747	-0.0322177	0.614711	5.88557	0.0377632	0.999963
LRRC10	leucine rich repeat containing 10	0.426992	0.363047	0.421655	3.76246	0.0378268	0.999963
NA	NA	-0.256072	0.209408	-0.050692	10.0001	0.0378651	0.999963
RMND1	required for meiotic nuclear division 1 homolog	0.262862	0.3206	0.472431	7.45024	0.0379013	0.999963
SLC44A4	solute carrier family 44 member 4	-0.0613978	0.234771	0.105159	10.9202	0.0379483	0.999963
OR5H14	olfactory receptor family 5 subfamily H member 14	0.284732	0.0828345	0.271403	2.50063	0.0379924	0.999963
NA	NA	0.04501	-0.278269	0.0529234	8.25476	0.0381328	0.999963
CMTM3	CKLF like MARVEL transmembrane domain containing 3	-0.0674146	0.304578	0.373709	4.115	0.0381359	0.999963
TAF1B	TATA-box binding protein associated factor, RNA polymerase I subunit B	0.309829	0.162683	-0.315602	5.28647	0.0381723	0.999963
NA	NA	0.170173	0.495196	0.267993	5.53535	0.0384082	0.999963
DEFB113	defensin beta 113	0.542229	0.240185	0.312217	3.46584	0.0385952	0.999963
ZNF740	zinc finger protein 740	-0.0356032	0.274821	0.271965	7.95176	0.0387719	0.999963
GAB1	GRB2 associated binding protein 1	-0.270951	0.264876	-0.0900529	7.26292	0.0387923	0.999963
TNPO2	transportin 2	-0.0759168	0.182064	0.0921711	10.8681	0.0388546	0.999963
PMP2	peripheral myelin protein 2	0.025284	-0.0956897	0.178015	2.55404	0.0388632	0.999963
DUSP18	dual specificity phosphatase 18	0.403499	0.482287	0.565392	6.00501	0.0388655	0.999963
NA	NA	-0.0970918	0.289823	0.0451407	8.18418	0.0389557	0.999963
CHRDL1	chordin like 1	0.301522	0.45963	0.242867	3.44256	0.0389684	0.999963
CCDC105	coiled-coil domain containing 105	0.506443	0.369761	0.388945	3.40685	0.03903	0.999963
ADCYAP1R1	ADCYAP receptor type I	-0.159473	0.0324341	0.326922	4.48885	0.0391844	0.999963
NA	NA	0.0759792	0.449035	0.146501	7.39807	0.0392278	0.999963
NA	NA	-0.0787228	-0.0223962	0.374219	2.75469	0.0392606	0.999963
NPRL3	NPR3 like, GATOR1 complex subunit	0.0192133	-0.347347	-0.278709	9.61525	0.0393429	0.999963
SLC2A13	solute carrier family 2 member 13	-0.0849338	0.158367	0.614191	5.92055	0.0393658	0.999963
NA	NA	0.0848886	-0.16124	-0.447661	8.34309	0.0394095	0.999963
MRGPRE	MAS related GPR family member E	0.0558145	-0.208901	0.414068	6.42909	0.0394451	0.999963
NA	NA	0.360385	0.153594	-0.140057	5.64746	0.0394565	0.999963
NA	NA	0.360385	0.153594	-0.140057	5.64746	0.0394565	0.999963
ODF1	outer dense fiber of sperm tails 1	-0.516829	-0.257605	-0.298166	3.42242	0.0394654	0.999963
NA	NA	0.09482	0.491947	0.0431362	3.29855	0.0396064	0.999963
PTF1A	pancreas specific transcription factor, 1a	0.0678307	-0.35077	-0.332799	4.36047	0.0396346	0.999963
RAB20	RAB20, member RAS oncogene family	-0.29043	-0.464945	-0.628118	6.13391	0.0397222	0.999963
NA	NA	-0.0575214	-0.124959	0.149816	8.90595	0.0397672	0.999963
NA	NA	-0.0307923	0.661926	0.143262	2.63958	0.0398218	0.999963
NA	NA	-0.307206	-0.304957	-0.439824	2.81403	0.0398685	0.999963
PXK	PX domain containing serine/threonine kinase like	0.22799	-0.127276	0.065271	8.90814	0.0399925	0.999963
NA	NA	0.106314	0.502222	-0.0101375	2.55782	0.0400363	0.999963
BLOC1S4	biogenesis of lysosomal organelles complex 1 subunit 4	-0.0315229	-0.371265	-0.321598	7.10617	0.0402498	0.999963
OR1N2	olfactory receptor family 1 subfamily N member 2	0.437952	0.164248	0.0811113	3.07273	0.040259	0.999963
ZIC4	Zic family member 4	-0.0787447	-0.00544859	0.25964	5.61737	0.0403343	0.999963
LUC7L	LUC7 like	-0.206248	-0.133701	-0.404551	7.28455	0.0404811	0.999963
LAMA2	laminin subunit alpha 2	0.124281	0.423205	0.366253	5.06919	0.0405002	0.999963
NDUFS7	NADH:ubiquinone oxidoreductase core subunit S7	0.124806	-0.0293747	0.338517	8.32454	0.0405454	0.999963
NOD2	nucleotide binding oligomerization domain containing 2	0.140219	-0.0919409	0.303072	4.69622	0.0405994	0.999963
NA	NA	-0.198963	-0.162227	-0.0260475	3.04943	0.0406188	0.999963
MED23	mediator complex subunit 23	0.178885	0.332019	0.313714	8.70216	0.0406239	0.999963
SLC4A5	solute carrier family 4 member 5	-0.0851191	0.280155	-0.0656916	3.31061	0.0407668	0.999963
INTS14	integrator complex subunit 14	0.125341	0.307285	0.23086	9.9732	0.040771	0.999963
NA	NA	-0.216328	0.0378957	0.580148	4.81773	0.0410757	0.999963
CSF1	colony stimulating factor 1	-0.529851	0.142596	-0.0142351	4.63532	0.0411373	0.999963
NA	NA	0.427587	0.265918	0.0447217	6.57696	0.0411703	0.999963
TNS3	tensin 3	-0.222806	0.441125	-0.0247833	4.78094	0.0413553	0.999963
ZNF321P	zinc finger protein 321, pseudogene	-0.174769	0.148034	0.188149	6.82021	0.0415191	0.999963
CRNKL1	crooked neck pre-mRNA splicing factor 1	-0.197581	0.0968519	0.0996408	8.4039	0.0415485	0.999963
HIVEP1	human immunodeficiency virus type I enhancer binding protein 1	-0.225208	0.465809	0.131643	7.34415	0.0415703	0.999963
DNM1	dynamin 1	-0.0227761	0.312133	-0.255619	6.17962	0.0417839	0.999963
ITGA8	integrin subunit alpha 8	0.479311	0.588341	0.17238	3.7784	0.0418558	0.999963
SYNJ2	synaptojanin 2	0.0906745	-0.045844	-0.624741	4.96706	0.0418862	0.999963
OXCT2P1	3-oxoacid CoA-transferase 2 pseudogene 1	0.230446	-0.279879	0.0684267	5.6057	0.0419886	0.999963
EDN3	endothelin 3	-0.318239	0.200324	0.313871	3.94797	0.0420229	0.999963
TM4SF1-AS1	TM4SF1 antisense RNA 1	-0.625252	0.126135	-0.610269	4.19033	0.0420915	0.999963
C1orf74	chromosome 1 open reading frame 74	0.356774	0.212223	0.40123	7.14673	0.0421372	0.999963
TERF2IP	TERF2 interacting protein	0.0543627	-0.244212	-0.090069	9.45734	0.0423234	0.999963
OSBPL9	oxysterol binding protein like 9	-0.136062	0.126996	-0.168967	8.1538	0.0423431	0.999963
NA	NA	0.262	0.189938	0.351226	7.89883	0.0423555	0.999963
NA	NA	0.165694	-0.360564	-0.000381416	9.99973	0.042402	0.999963
OR6B2	olfactory receptor family 6 subfamily B member 2	0.411567	0.176452	0.280633	5.15469	0.0424554	0.999963
GRPR	gastrin releasing peptide receptor	-0.598391	-0.222321	-0.684119	5.17902	0.04251	0.999963
MOBP	myelin-associated oligodendrocyte basic protein	-0.0594556	0.427597	0.265394	5.51106	0.0426302	0.999963
LRIG1	leucine rich repeats and immunoglobulin like domains 1	-0.0249734	0.425312	0.290157	9.61691	0.0426506	0.999963
TMC2	transmembrane channel like 2	0.206425	0.533967	0.255738	4.7444	0.0426857	0.999963
STAB2	stabilin 2	0.073602	0.207584	0.556632	3.94797	0.0426878	0.999963
PKD2L2	polycystin 2 like 2, transient receptor potential cation channel	-0.32808	-0.343934	0.0244955	2.53558	0.0427099	0.999963
KSR2	kinase suppressor of ras 2	0.12398	-0.157872	0.429385	6.1633	0.0428121	0.999963
TMEM254	transmembrane protein 254	-0.06972	0.176789	0.0517065	9.82598	0.0428787	0.999963
NA	NA	-0.202926	0.131769	-0.236777	2.56271	0.0429189	0.999963
SLC25A33	solute carrier family 25 member 33	-0.128103	0.132031	-0.136589	10.1143	0.0429418	0.999963
C8B	complement C8 beta chain	-0.430679	-0.287449	-0.240469	3.44601	0.0429811	0.999963
NA	NA	0.393937	0.377737	0.342184	5.73543	0.0430464	0.999963
ISL1	ISL LIM homeobox 1	0.355347	0.435266	-0.0176848	5.00271	0.0430472	0.999963
FAM20C	FAM20C, golgi associated secretory pathway kinase	-0.471994	-0.261301	-0.0965327	3.33284	0.0432826	0.999963
KRTAP22-1	keratin associated protein 22-1	0.259325	0.295413	-0.0662435	3.42458	0.0433245	0.999963
NA	NA	0.0924139	0.268658	0.221964	9.95227	0.0433432	0.999963
CORO1C	coronin 1C	-0.167518	-0.263931	-0.26424	9.819	0.0437352	0.999963
NA	NA	-0.599412	-0.0631773	-0.513391	5.02018	0.0439009	0.999963
NA	NA	-0.317536	-0.445286	-0.16601	3.36278	0.0439486	0.999963
DISP1	dispatched RND transporter family member 1	-0.317824	0.0136503	-0.328082	6.06717	0.0439613	0.999963
PGS1	phosphatidylglycerophosphate synthase 1	0.0525032	0.377821	0.326989	6.44119	0.0439755	0.999963
NA	NA	0.522066	0.445158	-0.0662506	3.57993	0.04402	0.999963
ZNF74	zinc finger protein 74	0.278819	0.0196818	0.389081	6.16124	0.0441508	0.999963
CRYGN	crystallin gamma N	-0.196523	0.0950114	0.293649	5.40516	0.0443497	0.999963
NPAS3	neuronal PAS domain protein 3	0.105652	0.0359391	0.379859	2.98458	0.0444086	0.999963
GAB3	GRB2 associated binding protein 3	-0.131255	-0.117142	-0.584916	3.79986	0.0444848	0.999963
ZNF91	zinc finger protein 91	-0.0851921	0.170013	0.192488	8.96295	0.0444967	0.999963
HOMEZ	homeobox and leucine zipper encoding	-0.0724889	0.230993	0.248885	8.72094	0.0445183	0.999963
NA	NA	-0.0384189	0.282343	0.0837055	4.08369	0.0445985	0.999963
NA	NA	-0.0384189	0.282343	0.0837055	4.08369	0.0445985	0.999963
NA	NA	0.573465	0.205529	-0.0377265	3.70003	0.0446702	0.999963
PDPN	podoplanin	-0.328809	-0.406897	-0.155798	2.84052	0.0446966	0.999963
NA	NA	0.0998923	-0.171592	-0.104932	3.16262	0.0448332	0.999963
NA	NA	0.0998923	-0.171592	-0.104932	3.16262	0.0448332	0.999963
HELZ2	helicase with zinc finger 2	0.414631	-0.165876	0.334022	5.05388	0.0449162	0.999963
CCL3	C-C motif chemokine ligand 3	0.725908	0.478379	0.128076	4.90811	0.0451886	0.999963
SCGB1C2	secretoglobin family 1C member 2	0.319676	-0.131429	0.0280072	6.09947	0.0452346	0.999963
PCDH12	protocadherin 12	0.168443	-0.257555	-0.0135767	3.45016	0.0452515	0.999963
ABCG2	ATP binding cassette subfamily G member 2 (Junior blood group)	-0.375455	0.401515	0.358204	4.02603	0.0452561	0.999963
ZFP90	ZFP90 zinc finger protein	0.00429504	0.339536	0.120191	7.97924	0.0452701	0.999963
APOL5	apolipoprotein L5	-0.0488044	-0.0173035	0.476634	3.09618	0.0453317	0.999963
ZNF514	zinc finger protein 514	0.022764	0.492585	-0.142971	5.33485	0.0454929	0.999963
TTLL3	tubulin tyrosine ligase like 3	-0.41902	-0.470331	-0.233873	6.60293	0.0454952	0.999963
NA	NA	-0.0470192	-0.0169979	-0.236148	9.74937	0.0455161	0.999963
NA	NA	-0.0992804	-0.121008	0.399596	2.96991	0.0455634	0.999963
UBAP2	ubiquitin associated protein 2	0.07634	0.136068	0.411742	7.88066	0.0456237	0.999963
UBE2L3	ubiquitin conjugating enzyme E2 L3	-0.0477866	-0.178798	-0.187261	11.1811	0.0457656	0.999963
KANK4	KN motif and ankyrin repeat domains 4	-0.301092	0.0785417	-0.405192	4.56711	0.0459371	0.999963
PPP1R36	protein phosphatase 1 regulatory subunit 36	0.186798	0.0838197	0.262406	2.54158	0.0460228	0.999963
SLC2A8	solute carrier family 2 member 8	-0.184661	-0.0885284	0.266723	7.07352	0.0460603	0.999963
SCRN1	secernin 1	-0.175779	0.455119	-0.257997	5.7668	0.0461614	0.999963
BTRC	beta-transducin repeat containing E3 ubiquitin protein ligase	0.340338	0.319632	0.328427	7.38856	0.046197	0.999963
GOLM1	golgi membrane protein 1	-0.0539825	-0.171446	-0.224768	10.0378	0.0462576	0.999963
ADTRP	androgen dependent TFPI regulating protein	-0.267136	0.302994	-0.263888	5.20546	0.0462804	0.999963
SMTNL1	smoothelin like 1	0.151378	0.39436	0.351908	5.59791	0.0462989	0.999963
OR10G3	olfactory receptor family 10 subfamily G member 3	0.139062	0.117482	0.482911	3.37006	0.0463238	0.999963
AEN	apoptosis enhancing nuclease	-0.0149087	-0.436072	-0.373839	10.096	0.0464273	0.999963
TMEM151A	transmembrane protein 151A	-0.148846	-0.350221	-0.337562	5.15742	0.0464482	0.999963
FOXD3	forkhead box D3	0.182166	0.329327	0.416615	4.62772	0.0464842	0.999963
CXCR1	C-X-C motif chemokine receptor 1	0.0913492	0.299403	-0.102798	3.26654	0.0465275	0.999963
NA	NA	-0.000102799	-0.401737	-0.0724589	6.26835	0.0465436	0.999963
RGPD4	RANBP2-like and GRIP domain containing 4	0.120993	0.564137	0.171699	4.01579	0.0466753	0.999963
SIGLEC8	sialic acid binding Ig like lectin 8	0.183317	0.5532	0.172175	3.4856	0.046721	0.999963
SERPINA12	serpin family A member 12	-0.114594	0.250265	-0.189963	3.38252	0.0467908	0.999963
NA	NA	0.494383	0.412846	0.182959	6.39651	0.0468278	0.999963
NADK	NAD kinase	0.0541043	-0.382044	-0.464742	9.42574	0.0468498	0.999963
TGFB2	transforming growth factor beta 2	0.0395635	-0.311353	-0.356182	4.63948	0.0468834	0.999963
NA	NA	0.740147	0.520105	0.257373	2.72108	0.0469601	0.999963
SGSM3	small G protein signaling modulator 3	0.383123	0.0137531	0.149138	7.21378	0.0472161	0.999963
NA	NA	0.0551879	-0.177744	0.0112521	10.5659	0.0472454	0.999963
NA	NA	-0.223202	-0.172043	0.12786	8.88436	0.0472621	0.999963
SPG20	spastic paraplegia 20 (Troyer syndrome)	-0.201999	0.292864	0.0261074	7.91456	0.0473088	0.999963
AGPAT2	1-acylglycerol-3-phosphate O-acyltransferase 2	-0.108788	-0.389509	-0.215548	7.63164	0.0473193	0.999963
NA	NA	-0.0426558	0.472591	0.668263	4.16776	0.0474598	0.999963
DDIT4	DNA damage inducible transcript 4	0.29171	0.55617	0.687462	9.69075	0.0474867	0.999963
NA	NA	1.41418	1.61385	1.73505	5.08549	0.0476001	0.999963
ZBTB42	zinc finger and BTB domain containing 42	0.375296	-0.0631219	0.183158	6.86225	0.047608	0.999963
POP7	POP7 homolog, ribonuclease P/MRP subunit	0.0911319	-0.191556	0.0285456	9.05593	0.0476685	0.999963
NA	NA	0.281329	0.697316	0.192152	2.68059	0.0476868	0.999963
REXO1L2P	REX1, RNA exonuclease 1 homolog-like 2, pseudogene	-0.488936	-0.356197	-0.071175	5.1279	0.0478139	0.999963
ZDHHC5	zinc finger DHHC-type containing 5	0.0897617	0.22074	0.245068	9.77105	0.0478368	0.999963
CELF4	CUGBP Elav-like family member 4	0.170955	-0.385525	0.234546	4.85005	0.0478751	0.999963
NA	NA	0.0698138	0.206842	0.596728	3.34596	0.048022	0.999963
SPANXD	SPANX family member D	0.114244	-0.1121	0.363779	5.20764	0.0480592	0.999963
NA	NA	0.1839	0.0609136	0.635508	4.16489	0.0480862	0.999963
FAM53A	family with sequence similarity 53 member A	-0.331153	-0.153303	-0.0011429	6.26237	0.0484422	0.999963
LRRC8C	leucine rich repeat containing 8 family member C	0.10775	-0.319957	-0.484416	5.88749	0.0484732	0.999963
NA	NA	0.0511119	-0.293066	0.0784539	7.74132	0.0484998	0.999963
NA	NA	-0.0751315	-0.471055	0.0561752	5.32465	0.0485944	0.999963
SLC5A2	solute carrier family 5 member 2	-0.275664	-0.367842	-0.4379	5.89806	0.0486483	0.999963
MANSC4	MANSC domain containing 4	0.0313657	0.294309	0.338023	3.05436	0.0488353	0.999963
COL24A1	collagen type XXIV alpha 1 chain	0.189749	0.530327	0.205619	3.42231	0.0489413	0.999963
PARM1	prostate androgen-regulated mucin-like protein 1	0.646854	0.256615	0.452652	3.82395	0.0489474	0.999963
ARAP3	ArfGAP with RhoGAP domain, ankyrin repeat and PH domain 3	-0.409244	-0.340453	0.0138427	5.73128	0.0489557	0.999963
SPATA31A7	SPATA31 subfamily A member 7	-0.0767249	0.366054	0.112863	5.65984	0.0490499	0.999963
NA	NA	-0.716539	-0.136707	0.30968	2.73774	0.0492793	0.999963
ROMO1	reactive oxygen species modulator 1	0.322983	0.248185	0.940535	9.95142	0.0493095	0.999963
OR8H3	olfactory receptor family 8 subfamily H member 3	0.102934	-0.178084	0.337279	3.0441	0.0493822	0.999963
NA	NA	0.213578	0.0944714	0.530543	2.3074	0.0494092	0.999963
SSX4B	SSX family member 4B	-0.731569	-0.172375	-0.524045	5.25711	0.049412	0.999963
AADACL3	arylacetamide deacetylase like 3	0.449945	-0.214321	0.0813397	3.66892	0.0494208	0.999963
CDKN1B	cyclin dependent kinase inhibitor 1B	0.0323548	0.203865	0.299535	8.89472	0.0494519	0.999963
NA	NA	-0.13088	-0.259852	0.241392	5.2309	0.0495321	0.999963
HDAC2	histone deacetylase 2	-0.18238	-0.205405	-0.305463	10.0251	0.0495535	0.999963
PAX9	paired box 9	0.213283	0.409186	0.478934	8.42772	0.0496772	0.999963
SERTAD4	SERTA domain containing 4	-0.474321	-0.308799	-0.527101	5.62613	0.0496933	0.999963
NA	NA	0.421132	0.0538469	0.263844	3.13376	0.0497416	0.999963
ZNF506	zinc finger protein 506	0.147325	0.510539	0.00810718	7.41044	0.0498447	0.999963
NA	NA	0.0281604	0.0343159	0.319265	4.07132	0.0499657	0.999963
TLX2	T-cell leukemia homeobox 2	0.0160614	-0.240083	-0.498728	5.81547	0.0499765	0.999963
CSGALNACT1	chondroitin sulfate N-acetylgalactosaminyltransferase 1	-0.781856	-0.160579	-0.240167	4.37511	0.0499858	0.999963
